# Supplementary material for: Integrated transcriptomic, molecular docking, and mendelian randomization analysis reveal a microbial–propionate–JUN pathway in renal ischemia-reperfusion injury
Source: Virulence. 2026 May 14;17(1):2673655. doi: 10.1080/21505594.2026.2673655 (PMC13179003; doi:10.1080/21505594.2026.2673655)
Supplement: supplementary material.xlsx [file KVIR_A_2673655_SM2267.xlsx]

## Sheet: Table S1
Metabolite targets of gut flora in three databases
SEA database						SPT database					gutMGene v2.0 database
YWHAG	GBRA1	P2RY2	CD81	LDHB	S22A6	HTR2C	STK3	KIF11	CHRM5	MDH2	COX1
MPG	GBRA2	P2RY4	CDC42	LDLR	S22A8	HTR2A	STK24	HSP90AA1	MAPK1	MDH1	CXCL6
5HT1A	GBRA3	P2RY6	CDC45	LEG1	S22AC	HTR3A	STK26	HTR1A	ADRA2B	LDHB	DUOX2
5HT1B	GBRA4	P2Y10	CDD	LEG3	S28A2	HTR7	MYLK2	CHRNA7	HTR2B	LPL	CLDN4
5HT1D	GBRA5	P2Y11	CDK1	LEG4	S28A3	ALOX5	MYO3A	NR3C2	TBXAS1	LIPC	CLGN
5HT1E	GBRA6	P2Y12	CDK13	LEG7	S29A1	ADORA1	MYO3B	B4GALT1	CYP1A2	TSSK2	CXCL8
5HT1F	GBRB1	P2Y14	CDK14	LEG8	S47A1	ADORA2A	STK38	OPRL1	CYP2C19	GLP1R	IL10
5HT2A	GBRB2	P3C2A	CDK15	LEG9	S47A2	SLC18A3	NEK1	HSD17B1	CYP2C9	KEAP1	IL12A
5HT2B	GBRB3	P4HA1	CDK18	LGMN	S5A1	ACHE	NEK7	PYGL	CYP2D6	CFTR	IL12B
5HT2C	GBRD	P4HTM	CDK5	LGUL	S5A2	AMPD2	NIM1K	TNIK	CYP3A4	NEU4	IL6
5HT3B	GBRG2	PA1B2	CDK6	LICH	S6A11	JUN	NLK	STK17A	PTPRG	NEU2	MAPK1
5HT3C	GBRR1	PA21B	CDK8	LIPL	S6A12	SOAT1	MAPK13	PIM2	IDO1	RORA	TJP2
5HT3E	GBRT	PA24A	CDK9	LKHA4	SAHH	ADK	PAK1	BMP2K	PKM	HEXB	TJP3
5HT4R	GCR	PA24B	CDKL5	LMBL3	SC5A1	ADORA3	PAK2	MKNK2	GBA2	HEXA	TLR2
5HT5A	GDE	PA2G5	CDY1	LOX12	SC5A2	TMIGD3	PAK3	CLK4	ABL1	PRKAB1	TLR4
5HT6R	GFPT1	PA2GA	CDYL	LOX15	SC5A4	AKR1B1	PAK4	SLK	ALOX5AP	TRPV6	TNF
5HT7R	GGH	PA2GC	CDYL2	LOX5	SC6A1	AMPD1	PAK6	CAMKK2	CTSV	CD81	NFKB1
5NTD	GGPPS	PA2GD	CELA1	LOXL2	SC6A2	ADRA1D	PAK5	CAMK1G	TDO2	PIK3C3	FFAR2
6PGD	GHSR	PA2GE	CERT	LOXL3	SC6A3	ADRA2A	CDK17	CAMK1D	DUT	PIK3C2B	FOXP3
A4	GLCM	PA2GF	CFAB	LOXL4	SC6A4	ADRA2C	PDGFRA	STK4	TGM2	P2RY11	IFNG
AA1R	GLI1	PA2GX	CFTR	LPAR1	SC6A5	ADRA1A	PDGFRB	CDK16	TGM1	SLC10A2	IL4
AA2AR	GLI2	PADI1	CGL	LPAR2	SC6A7	ADRA1B	PDPK1	CLK2	F13A1	GPR18	GLP1R
AA2BR	GLO2	PADI2	CH10	LPAR3	SCN2A	ACE	CDK15	TTK	CSNK1A1	GPR55	NR1H4
AA3R	GLRA3	PADI3	CH60	LPAR4	SCN4A	XPNPEP2	CDK14	EPHA3	ASAH1	MAP2	Htr1a
AAAT	GLRB	PADI4	CHIA	LPAR5	SCN5A	XPNPEP1	PHKG1	STK16	DAO	FPR2	CYP7A1
AAKB1	GLSK	PADI6	CHK1	LPAR6	SCNNA	AHR	PIK3C2G	PLK4	PIK3CB	PRKCZ	GPBAR1
AAKB2	GLUT4	PAFA	CHLE	LRP6	SDF1	ADRB1	ACVR1	MARK2	HTR6	GPR35	OCLN
AAKG1	GNAI1	PAI1	CIA30	LSHR	SEM1	GAA	ACVR1B	AAK1	KARS1	KDM6B	APOE
AAPK1	GNAI3	PAK1	CILK1	LT4R1	SENP1	ADRB2	ACVR2A	AURKC	GLS	KDM2A	IL22RA2
AAPK2	GNAO	PAK4	CISD1	LT4R2	SENP6	XIAP	ACVR2B	GAK	PLAUR	OXTR	MGAT4A
ABC3A	GNPAT	PAOX	CLAT	LX15B	SENP7	ADRB3	ACVRL1	AURKA	PAM	SLC14A1	MGAT4B
ABC3G	GP139	PAR10	CLK1	LY96	SENP8	CCR4	AKT2	MAPK12	BMP1	TUBB3	CDKN1A
ABCBB	GP142	PAR12	CLK2	LYAG	SEPR	PTPRC	AKT3	PHKG2	NEK2	HTR1E	HCAR2
ABCC8	GP174	PAR14	CLK3	LYAM1	SERA	BDKRB2	ALK	RPS6KA2	TRPV1	HTR1B	CXCL1
ABCC9	GP183	PAR15	CLTR1	LYAM2	SETB1	MANBA	PRKAA1	CDK2	GPR119	NAMPT	CXCL5
ABCG2	GPBAR	PAR16	CLTR2	LYAM3	SETD7	BACE1	PRKAA2	MAPK10	TLR7	CLK3	IL17A
ABL1	GPR17	PARG	CMA1	LYOX	SF3B3	BCHE	ANKK1	MAPK9	EHMT2	QPCT	RORA
ACACB	GPR18	PARP1	CNOT7	LYPA1	SGK1	CCR1	NUAK1	CAMK1	PTGES	RHOA	CCL2
ACE	GPR34	PARP3	CNR1	LYPA2	SGK2	CCR3	MAP3K5	CSNK1E	CSNK1D	RPS6KA4	CCL20
ACE2	GPR35	PARP4	CNR2	M3K7	SGMR1	CACNA1C	MAP3K6	DAPK2	BCL2L1	DYRK3	IL11
ACER2	GPR55	PASK	CO2	MACD1	SGMR2	RYR1	AXL	CSNK1G1	BCL2	PIK3C2A	IL24
ACES	GPR84	PCFT	CO9	MACD2	SHBG	CAPN1	BLK	DAPK3	MCL1	DUSP23	IL1B
ACH10	GPR88	PCNA	COMT	MAG	SHC1	CAPN2	BMPR1A	STK38L	SLC47A1	DUSP15	ANGPTL4
ACHA	GRAB	PCSK5	COT2	MAGI3	SHH	CXCR2	BMPR1B	PRKDC	SLC47A2	PTPRM	CXCL10
ACHA3	GRB2	PCSK6	COX2	MAK	SIA4A	CXCR4	BMPR2	MAPK14	SLC22A2	PTPRB	PDCD6IP
ACHA4	GRIA1	PCSK7	CP17A	MAOX	SIAT1	CA2	BMX	MAP2K1	MEN1	PTPN3	PLIN2
ACHA5	GRIA2	PD2R	CP19A	MAP11	SIAT6	CTSD	PTK6	BRAF	SCD	PTPN12	PPARG
ACHA7	GRIA3	PD2R2	CP1A1	MAP2	SIR1	CTSG	BRSK1	PARP1	VCP	ACR	CLDN14
ACHA9	GRIA4	PDCD4	CP1A2	MAPK2	SIR2	CTSK	BRSK2	ME1	S1PR1	GLRA1	IRAK1
ACHB	GRIK1	PDE4B	CP1B1	MAT1	SIR3	CASP1	BTK	RELA	S1PR3	BCL2L2	IRAK4
ACHB2	GRIK2	PDE4D	CP24A	MAX	SIR5	CASP3	CAMK2G	FBP1	PARP2	PTP4A3	MYD88
ACHB4	GRIK3	PDE5A	CP26A	MBOA4	SL9A1	CTSB	CAMK2A	POLB	TNKS	NPY1R	PRKCZ
ACHD	GRIK5	PDE6A	CP26B	MBTD1	SMAD3	CA1	CAMK2B	GHSR	SIRT1	USP7	SLC19A2
ACHG	GRK6	PDIA1	CP27A	MC3R	SMCA2	CCKBR	CAMK2D	FLT3	DNM2	CTNNB1	SLC19A3
ACKR3	GRM1	PDK1	CP2A6	MC4R	SMS2	HLA-DRB3	CAMK4	WEE1	TXN	PDE4A	TAB2
ACLY	GRM2	PDK3	CP2B6	MC5R	SO1B1	TNFRSF10A	CAMKK1	NRP1	NMT1	BHMT	TGFB1
ACM1	GRM3	PDK4	CP2C8	MCAT	SO2A1	F2	CDK3	MCHR1	THRA	ETV6	TJP1
ACM2	GRM4	PE2R1	CP2C9	MCL1	SO4C1	F7	CDK7	EGLN1	ITGAL	MTTP	CCR6
ACM3	GRM6	PE2R2	CP2CJ	MCR	SOAT1	CTSL	CDK9	NQO1	MMP12	MAPK11	CXCR3
ACM4	GRM8	PE2R3	CP2D6	MDHC	SORT	F10	CDKL2	HRH2	GCK	MB	CXCR6
ACM5	GRP1	PE2R4	CP3A4	MDHM	SPHK1	CTSS	CDKL3	CYP24A1	CYP11B1	ERBB3	HDAC3
ACMSD	GRPR	PEBB	CP4F2	MDM4	SPP2A	CETP	CDKL5	CYP27B1	PIK3CD	GPR142	IL1A
ACPM	GSAP	PEN2	CP51A	MDR1	SPRE	MMP1	CHEK2	VDR	TARS1	SPHK2	IL2
ACVL1	GSH1	PEPC	CPNS1	MEP1B	SPSB2	CTRC	CIT	UGT2B7	LGALS3	KLK5	IL5
ADA	GSHR	PEPD	CPT1A	MET	SPTC1	CDK1	CLK1	SCN5A	LGALS1	KLK14	TLR6
ADA12	GSK3B	PERM	CPT1B	METH	SPTC2	CYP19A1	CSK	ADAMTS5	MLNR	KLK7	ENO1
ADA17	GSTA1	PERT	CPT2	MGA	SRBP2	CYP11B2	CSNK2A1	CNR2	RAPGEF4	CALM1	ENO1-IT1
ADA2B	GSTA2	PF2R	CREB1	MGLL	SSDH	CDA	CSNK2A2	BIRC5	MGLL	CALM2	HK2
ADA2C	GSTK1	PGAM1	CRYAB	MIF	SSR1	DHODH	MATK	AURKB	EPAS1	CALM3	LDHA
ADAM8	GSTM1	PGDH	CSK	MITF	SSR2	OPRD1	DAPK1	ABCB1	EBPL	USP9X	IL18
ADCY5	GSTO1	PGFRA	CSK21	MK08	SSR3	TOP1	DCLK3	MC5R	KCNN4	USP5	PTGS2
ADCYA	GSTP1	PGFRB	CSK22	MK09	SSR4	DHFR	DDR1	TEK	PDE10A	USP14	CGN
ADH1A	GTR1	PGH1	CSK2B	MLX	SSR5	DRD2	DDR2	ADORA2B	NPBWR1	USP4	CLDN1
ADH1B	GUAD	PGH2	CTBP2	MMEL1	ST14	DRD1	DLK1	TYMP	F3	PIN4	DEFB4A
ADH1G	GYS1	PGTB1	CTDS1	MMP1	ST17B	SLC6A3	DMPK	HSD11B1	PDE7A	HPGD	IKBKE
ADH7	H10	PHF8	CTRB1	MMP10	ST32A	DRD3	CDC42BPG	ROCK2	PDE3A	SLC6A12	MAPK14
ADHX	HAOX1	PHLP2	CTRC	MMP11	STABP	DRD4	STK17B	ACLY	PDE1B	CYSLTR2	MIR146A
ADK	HARS1	PI2R	CXB2	MMP12	STAT1	EDNRA	DYRK1A	HRH3	RAD51	CHIA	MIR155
ADRB1	HASP	PI4KA	CXCR1	MMP13	STAT3	EDNRB	DYRK1B	CDK4	F11	CENPE	ACTB
ADRB2	HCAR2	PI51C	CXCR3	MMP14	STAT6	ELANE	DYRK2	FLT4	PROC	HTR5A	ACTC1
ADRB3	HCAR3	PIN1	CYC	MMP15	STF1	EGFR	EPHA1	UCHL1	KLKB1	WNT3A	CD2AP
ADRM1	HCK	PIN4	DAPK1	MMP16	STK11	ECE1	EPHA2	SSTR5	FFAR4	TRAP1	CDK4
AGAL	HCN4	PIR	DAPK2	MMP17	STK3	GRB2	EPHA4	HTR1D	PDE4B	PLAT	CNKSR3
AHR	HD	PKN1	DCAM	MMP2	STS	EPOR	EPHA6	PTGDR2	LDHA	TRPC6	CPSF2
AK1A1	HDA10	PLAP	DCMC	MMP25	SUIS	FPGS	EPHA7	MMP14	CDC14A	TRPC3	F11R
AK1BA	HDA11	PLCG1	DCOR	MMP26	SUV91	APP	EPHB1	MMP7	ACP1	SCN2A	HNF4A
AK1C1	HDAC1	PLCG2	DCPS	MMP3	SYIC	FYN	EPHB6	NEU1	PTPN7	TDP2	ITCH
AK1C2	HDAC2	PLEC	DDAH1	MMP7	SYLC	SLC6A11	ERBB4	PLA2G2A	PTPN13	F9	JUP
AK1C3	HDAC3	PLGF	DGLA	MMP8	SYMC	NR1H4	MAPK7	SHBG	PTPN9	BIRC2	LEP
AK1C4	HDAC4	PLMN	DHB1	MMP9	SYQ	FGF2	MAPK15	GGPS1	RORC	ENPP2	MAGI3
AKT1	HDAC5	PNPH	DHB14	MOT4	SYUA	FGFR1	ERN1	METAP1	MTNR1B	LNPEP	PALS1
AKT2	HDAC6	PNPO	DHB2	MP2K6	SYYC	FGF1	PTK2	GSK3A	BIRC3	ERAP2	PARD6B
AKT3	HDAC7	POLH	DHB3	MP2K7	T23O	FLT1	FER	PLA2G4A	PTPN22	ERAP1	SLC5A8
AKTS1	HDAC8	POLI	DHC24	MPC2	T2R14	MGAM	FES	ESR2	PTPN11	NPC1	SNAI1
AL1A1	HDAC9	POLK	DHCR7	MPEG1	T2R31	NR3C1	FGFR2	F8	PTPN6	MAST3	VCL
AL1A2	HEPS	PON1	DHI2	MPIP1	TA2R	GSK3B	FGFR3	TOP2A	PADI4	TLR8	VEGFA
AL1A3	HEXA	PPAC	DHPR	MPIP2	TAAR1	GNRHR	FGFR4	GABRA1	DRD5	CDK6	BCL10
AL1B1	HEXB	PPAP	DLG4	MPIP3	TAAR5	G6PC1	FGR	GABRA5	ACACB	DCK	FOS
AL3A1	HGFA	PPARA	DNLI1	MPRI	TAB1	QARS1	FRK	ADAM17	ACACA	NEK5	JUN
ALBU	HIF1A	PPARD	DNM3B	MRCKA	TAOK3	GSTK1	GRK1	ABCC9	TRPV4	LIMK2	PGP
ALDH2	HIF1N	PPARG	DNMT1	MRCKB	TAU	GCGR	GRK4	HCRTR1	HIF1A	MAPK6	RELA
ALDR	HKDC1	PPBI	DNPEP	MRP1	TBB1	GAPDH	GRK7	HCRTR2	CASP10	CDK11A	SLC26A3
ALR	HLAA	PPBN	DNPH1	MRP2	TDT	HMGCR	HCK	NPY5R	CASP9	CDK11B	SLC9A3
AMD	HMDH	PPBT	DOPO	MRP4	TERT	HRH1	HIPK1	KCNN3	CASP8	COQ8B	PTGER3
AMPB	HMGB1	PPCE	DOT1L	MSHR	TF	CCR5	HIPK2	PIK3CA	CASP6	COQ8A	B4GALT1
AMPD1	HMOX1	PPGB	DPOD1	MTDC	TF65	HRH4	HIPK3	PIK3CG	CASP5	KDM7A	MGAT3
AMPD2	HNF4A	PPIA	DPOG1	MTR1A	TGM2	HDAC1	HIPK4	PDE1A	CASP7	PHF8	MUC1
AMPE	HPGDS	PPIB	DPOLA	MTR1B	TGT	SLC15A1	MAP4K1	ELOVL6	CASP4	WRN	MUC2
AMPL	HPRT	PPID	DPOLB	MVD1	THA	IMPDH1	HUNK	HSP90AB1	KCNQ5	BLM	ST6GAL1
AMPN	HPSE	PPIG	DPOLL	MYG	THAS	IMPDH2	CILK1	RAF1	KCNQ3	CCL2	GOT1
AMY1A	HRH2	PPM1A	DPOLM	MYLK	THB	IGF1R	PI4KB	SLC6A2	KCNQ2	L3MBTL1	GPT
AMYP	HRH4	PPM1B	DPP2	MYOC	THIO	GRIK1	PIM3	CTSC	KCNQ4	L3MBTL3	LPA
ANDR	HS71A	PRGR	DPP4	NAAA	THRB	KLK1	PIP5K1A	CTSH	KCNK3	TP53BP1	FABP2
ANF	HS90A	PRIO	DPP8	NAC1	TLR1	LTA4H	PIP4K2B	ERBB2	KCNK9	MBTD1	TLR5
ANM1	HSP7C	PRKX	DPP9	NADK	TLR2	LTB4R	PRKACB	LIG1	P2RX7	L3MBTL4	NBPF13P
ANPRA	HXK1	PRS10	DPYD	NAGA	TLR4	PDYN	PKN1	CASR	P2RX3	GRIN2D	RMRP
ANPRC	HXK2	PRS4	DRB3	NALD2	TLR8	LAP3	PKN2	SCN4A	TRPM8	FOLH1	RNR1
ANT3	HYEP	PRS6A	DRD1	NAMPT	TLR9	MAGI3	PLK1	HDAC2	KCNMA1	F2RL1	CCND1
ANTR2	HYES	PRS6B	DRD2	NCEH1	TM11D	MAOA	PLK2	HDAC3	KCNB2	ADAM10	GSK3B
AOC1	I23O1	PRS7	DRD3	NCLX	TMPS6	AGPAT2	PLK3	P2RY12	SCN3A	PDE4C	MYC
AOC2	IBP1	PRS8	DRD4	NCOA1	TNKS1	MIF	PRKCD	DAGLA	SCN10A	PDE3B	TCF7L2
AOC3	IBP2	PRSS8	DRD5	NCOR1	TNKS2	MMP2	PRKCH	CDC25B	SCN9A	PDE1C	BAX
AOFA	IBP3	PRTN3	DUS22	NCOR2	TNNC1	MMP8	PRKCQ	JAK3	HSD17B2	PTPN5	BCL2
AOFB	IBP4	PSA	DUS3	NDUA1	TNNI3	MTNR1A	PRKD1	PDE4D	JAK1	STAT1	CDK6
APEX1	IBP5	PSA1	DUSTY	NDUA2	TNNT2	METAP2	PRKD2	DLG4	PSMB2	BRD2	HERC5
APH1A	IBP6	PSA2	DYN1	NDUA3	TNR16	MMP9	PRKD3	ESR1	PSMB5	BRD3	TP53
APH1B	ICMT	PSA3	DYR	NDUA4	TNR1A	MC1R	PRKG1	SLC29A1	AOC3	TSPO	HMOX1
ARGI1	IDE	PSA4	DYR1A	NDUA5	TOP1	MC4R	PRKG2	SHC1	NAE1	AGTR2	NFE2L2
ARGI2	IF4A3	PSA5	DYR1B	NDUA6	TOP2A	MMP13	EIF2AK2	RARA	SAE1	TP53	CYP1A2
ASAH1	IF4E	PSA6	DYRK2	NDUA7	TPA	CHRM1	PRKX	RARG	UBA6	SGK1	CYP2D6
ASIC3	IF4H	PSA7	DYRK3	NDUA8	TPH1	CHRM2	PRPF4	PLA2G1B	UBA7	PTGER1	CYP3A4
AT12A	IL1B	PSB1	DYRK4	NDUA9	TPH2	CACNA1B	PTK2B	NR1H3	KYAT3	SLC16A3	CYP3A5
ATG4B	IL2	PSB10	EAA1	NDUAA	TPIS	TACR3	SIK3	F12	KYAT1	AKR1B10	GCLC
ATS4	IL2RA	PSB11	EAA2	NDUAB	TPMT	TACR1	RIOK1	CES1	AADAT	NPY4R	GNMT
ATS5	IL6	PSB2	EAA3	NDUAC	TPOR	TACR2	RIOK2	PIM1	FASN	KCNJ1	MCCC1
AURKC	IL6RB	PSB3	EBP	NDUAD	TPP2	HRAS	RIOK3	ST14	CDC7	EIF2AK3	NQO1
AVR2A	IL8	PSB4	EBPL	NDUB1	TR10A	NMBR	RIPK2	ITGA3	AGTR1	FUCA1	CASP1
AVR2B	IMDH1	PSB5	ECE1	NDUB2	TRFR	NOS1	RIPK4	APEX1	ESRRA	MOGAT2	ICAM1
B2CL2	IMDH2	PSB6	EDNRA	NDUB3	TRHDE	NPY2R	ROS1	CNR1	ESRRB	DNTT	NLRP3
B2LA1	INMT	PSB7	EDNRB	NDUB4	TRPM2	MME	RPS6KA1	HTR4	MTOR	KDM1A	AHR
B4GT1	ITA2	PSB8	EF1A1	NDUB5	TRPM5	OPRK1	RPS6KA3	NQO2	ATR	EHMT1	CYP1A1
BACE1	ITA2B	PSB9	EF1A2	NDUB6	TRPM8	OPRM1	RPS6KB1	PLD1	ARG1	EIF2AK1	IRS1
BAD	ITA4	PSD11	EFC4B	NDUB7	TRPV1	P2RY1	MYLK4	PLD2	ARG2	ALPG	RHEB
BAZ2A	ITA5	PSD12	EGFR	NDUB8	TRXR1	PTAFR	SBK3	MET	PRKCG	PTPRF	ALPI
BAZ2B	ITAV	PSD13	EGLN1	NDUB9	TRY1	F2R	SIK1	DPP4	PRKCB	PTPRA	APP
BCL6	ITB1	PSDE	EGLN2	NDUBA	TRY3	PNMT	SIK2	DPP8	EPHB4	CTSA	CLDN3
BGAL	ITB3	PSMA8	EGLN3	NDUBB	TRYB1	PRKCA	NUAK2	DPP7	EPHB3	XDH	DCLK1
BGLR	ITB5	PSMD1	EHMT1	NDUC1	TS1R1	PNP	SRMS	CHEK1	EPHB2	NEU3	FFAR3
BHMT1	ITB7	PSMD2	ELAV1	NDUC2	TS1R3	PGA5	SRPK1	NR1H2	EPHA8	PGD	GHRL
BHMT2	ITB8	PSMD3	ELAV3	NDUF2	TSPO	PPARG	SRPK2	WNT3	EPHA5	CYP51A1	HDAC9
BIP	ITF2	PSMD4	ELNE	NDUF3	TTHY	PTPN1	SRPK3	HSF1	NFKB1	SLC22A1	LGR5
BIRC3	ITPR3	PSMD6	ENPL	NDUF4	TY3H	LIPA	STK33	EPHX2	AKR1C4	NCEH1	NOS3
BMP1	JUN	PSMD7	ENPP1	NDUS1	TYDP1	REN	STK35	CHRM3	AKR1C3	TYR	TPH1
BMP4	KAT2A	PSMD8	ENPP2	NDUS2	TYDP2	PLG	STK36	ATP6V1B2	AKR1C2	ENTPD2	HCAR3
BODG	KAT2B	PSN1	ENTK	NDUS3	TYPH	PDE5A	STK39	HSD11B2	IDE	SORD	CHGA
BPL1	KAT3	PSN2	EP300	NDUS4	TYRO	SERPINE1	SYK	HDAC5	ABL2	HSPA8	CXCR2
BRCA1	KAT5	PTAFR	EPHA1	NDUS5	TYSY	PDE2A	MAP3K7	HDAC7	PRMT3	HSPA1A	DEFB1
BRS3	KAT8	PTGES	EPHA2	NDUS6	UBA1	PLCG2	TAOK1	HDAC9	CA14	HSPA1B	GCK
C11B1	KC1AL	PTGIS	EPHA3	NDUS7	UBC9	PLA2G10	TAOK3	HDAC10	HTT	POLA1	HDAC1
C11B2	KC1D	PTN1	EPHA4	NDUS8	UBP4	KCNH2	TBK1	HDAC11	NOS3	PLEC	HDAC11
C3AR	KCC2A	PTN11	EPHA5	NDUV1	UBP5	NR1I2	TEC	ZAP70	VEGFA	NR4A1	HDAC2
CAC1A	KCC2B	PTN12	EPHA6	NDUV2	UCHL1	PTGS1	TESK1	GRM4	PGF	UGT2B15	HDAC4
CAC1B	KCC2D	PTN13	EPHA7	NDUV3	UD2B7	PTGS2	TGFBR1	CTSE	TMPRSS4	G6PD	HDAC5
CAC1D	KCC4	PTN2	EPHA8	NEC1	UFO	PEPD	TGFBR2	ADAM9	PLA2G7	CDC25A	HDAC7
CAC1G	KCJ11	PTN22	EPHB1	NEC2	ULA1	PRKCE	TIE1	HPRT1	GPBAR1	TGM3	HDAC8
CAC1H	KCMA1	PTN6	EPHB2	NEK2	UMPS	PPP2CA	TLK1	HSD17B3	GLB1	ASAH2	IL22RA1
CAC1I	KCNA1	PTN7	EPHB3	NEK6	UPAR	PTPA	TLK2	PIN1	BRD4	SLC22A3	IL4R
CAC1S	KCNA2	PTN9	EPHB6	NEMO	UPP1	FKBP1A	TNK1	ROCK1	CES2	HMGB1	LYZ
CACB1	KCNA3	PTPRA	EPOR	NEP	UR2R	RXRG	TNKS2	NAAA	PPARD	C1S	REG3B
CAH1	KCNA4	PTPRB	ERAP1	NEUR3	UROK	AHCY	TNNI3K	CSF1R	ABCC1	CASP2	REG3G
CAH12	KCNA5	PTPRC	ERAP2	NF2L2	V1AR	RXRA	NTRK1	SLC18A2	CREBBP	SRR	ALG12
CAH13	KCNA6	PTPRF	ERCC1	NFKB1	V2R	RXRB	NTRK2	KDM4A	CYP17A1	DDO	CAT
CAH14	KCNA7	PTPRG	ERCC5	NICA	VACHT	CMA1	NTRK3	NMUR1	P2RY14	ATG7	GPX3
CAH2	KCNB1	PTPRO	ERG1	NK1R	VDR	SELE	TSSK1B	NMUR2	P2RY2	AWAT2	SOD1
CAH3	KCND3	PTPRS	ERN1	NK2R	VEGFA	SELL	TXK	SHH	SOAT2	AWAT1	CASP3
CAH4	KCNK3	PUR2	ERR1	NK3R	VGFR3	SELP	TYK2	ANPEP	CACNA1H	KDM6A	MAPK8
CAH5A	KCNK9	PUR9	ERR2	NLRP1	VHL	SSTR2	TYRO3	CDK5	MAP3K14	KDM5A	CLDN7
CAH5B	KCNN1	PURA2	ERR3	NLRP3	VIPR2	SSTR4	ULK1	EEF2K	FABP3	SLC1A1	IDO1
CAH6	KCNN2	PYGB	ESR1	NMBR	VMAT2	SSTR1	ULK2	TRPA1	CACNA1G	SLC1A3	EGFR
CAH7	KCNN4	PYGL	ESR2	NMDE1	VRK2	SSTR3	ULK3	SLC5A2	ABCG2	DUSP10	SLC22A6
CAH9	KCNQ2	PYGM	EST1	NMDE2	WDR5	SIGMAR1	STK32B	ITK	LPAR6	CDC42BPB	SULT2A1
CALM1	KDM1A	PYR1	EST2	NMDE3	WEE1	SLC6A4	YES1	RET	LPAR5	MST1R	VDR
CAN1	KDM2A	PYRD	EZH1	NMDE4	XCT	SLC6A1	STK25	AKT1	LPAR4	LIPG	ADRA2A
CAN2	KDM2B	Q16198	EZRI	NMDZ1	XDH	SRC	MAP3K19	KDM4C	LPAR3	GYS1	ADRA2B
CARM1	KDM3A	Q6L5J4	F13A	NMUR1	XIAP	SLC5A1	SLC1A2	PLTP	LPAR1		ADRB2
CASP1	KDM4A	Q96QA9	F263	NMUR2	XPF	SRD5A2	PHLPP2	CA3	LPAR2		NLRP6
CASP3	KDM4B	Q9UM81	F264	NOD1	XPO1	SRD5A1	GRIA1	CA4	WDR5		IL22
CASP4	KDM4C	QCR7	FA10	NOD2	XPP1	MMP3	GRIA2	CA5A	GABRR1		TLR8
CASP5	KDM4D	QPCTL	FA11	NOS1	XPP2	SI	MBNL1	CA5B	HGF		TLR9
CASP6	KDM4E	QRFPR	FA12	NOS2	P2RX4	PTPN2	TDP1	CA6	PSMB1		SSTR1
CASP7	KDM5A	RAB7A	FA7	NOS3	P2RY1	MPL	MAPT	CA7	AVPR2		SSTR3
CASP8	KDM5B	RAC1	FAAH1	NOX1	GBB1	TK1	HTR3B	CA13	S100B		MAPK3
CASP9	KDM5C	RAD51	FAAH2	NOX4	GBG2	TOP2B	LTB4R2	IKBKB	INPPL1		IGAD1
CASPA	KDM6B	RAGE	FABP4	NPC1		TBXA2R	AVPR1A	CHUK	FTO		CD14
CASPE	KDM7A	RARA	FABP5	NPCL1		TERT	TRPV3	IKBKE	FDPS		CD163
CASR	KEAP1	RARB	FABPH	NPFF1		TYMS	PTGFR	INSR	AKR1C1		CD44
CATB	KGP2	RARG	FABPL	NPFF2		THRB	GABBR1	INSRR	SIRT3		HBA1
CATC	KI20A	RASH	FACE2	NPY1R		PRSS1	DTYMK	IRAK1	CDC42BPA		LCN2
CATD	KI20B	RASK	FADS1	NPY4R		UNG	ADA	IRAK3	DGAT2		SMN1
CATE	KIF11	RCOR3	FCER2	NPY5R		PLAU	ERO1A	JAK2	DGAT1		SMURF2
CATF	KIFC1	RENI	FDFT	NQO1		VCAM1	DUSP3	MAPK8	STAT3		TGFBR1
CATG	KISSR	RET4	FEN1	NQO2		KDR	ALPL	KIT	ADAMTS4		ABCC4
CATH	KITH	RFA1	FFAR1	NR0B1		CACNA2D1	GFER	LATS1	OXER1		ASPM
CATK	KITM	RGS8	FFAR4	NR0B2		KCNA3	GBA1	LATS2	CALCRL		AURKAIP1
CATL1	KKCC2	RHOA	FGF1	NR1H2		KCNA5	NTSR2	LIMK1	PREP		BLVRB
CATL2	KLF10	RIPK1	FGF2	NR1H3		CTRB1	HCAR2	STK11	FAP		CCNB3
CATS	KLF5	RIR1	FKB1A	NR1H4		GRM1	GRM5	STK10	DPP9		CHAC1
CBG	KLK1	RN5A	FKBP5	NR2E3		LCK	FPR1	LTK	MPO		CORO1B
CBP	KLK14	RNAS1	FLT3	NR4A1		DDOST	FFAR1	LYN	BACE2		CTSD
CBPA1	KLK2	RNAS2	FNTA	NR4A2		PGR	AVPR1B	MAP3K13	HPSE		DAPK3
CBPA3	KLK3	RNH1	FNTB	NSD2		MAOB	SIRT2	MAK	DOT1L		DNPH1
CBPB1	KLK4	ROCK1	FOLC	NSMA		PTGER2	PRF1	MAP3K1	NNMT		DPP7
CBPB2	KLK5	ROCK2	FOLH1	NTCP		PTGER3	PDF	MAP3K15	DNMT1		FADS3
CBPC2	KLK6	RORA	FOLR1	NTCP2		PTGER4	PCSK7	MAP3K2	PRMT5		FKBP2
CBPM	KLK7	RPGF4	FOLR2	NTR1		PTGDR	MAP3K8	MAP3K3	MDM2		FLNA
CBPN	KLK8	RS27	FOS	NTR2		CA9	SLC6A9	MAP3K4	MAPK3		G6PD
CBR1	KLKB1	RUVB1	FPPS	NU1M		CA12	UGT1A9	MAP4K2	PDK1		HPGD
CBS	KMO	RXFP2	FPR1	NU2M		PTGIR	MAP2K5	MAP4K3	PCNA		IGFBP6
CBX2	KMT2A	RXRA	FPR2	NU3M		PPARA	MAP2K7	MAP4K4	FKBP5		LINC00504
CBX4	KMT5C	RXRB	FSHR	NU4LM		NTSR1	CSNK1A1L	MAP4K5	CX3CR1		MGAM2
CBX5	KPCA	RXRG	FTO	NU4M		CRHR1	MYLK3	MAPKAPK2	UTS2R		NOX1
CBX6	KPCB	RYR2	FUCO	NU5M		EBP	LRRK2	MAPKAPK5	P2RX1		ONECUT2
CBX7	KPCD1	S100B	FURIN	NU6M		RPS6KA5	CASK	MARK1	ICMT		PAK1
CBX8	KPCD2	S12A2	FUT4	NUA4L		HDAC4	PRP4K	MARK3	LSS		PEMT
CCG8	KPCE	S13A2	FUT6	NUAK1		HDAC6	DSTYK	MARK4	SLC27A1		PFN1P2
CCKAR	KPCG	S13A3	FUT7	OGA		HDAC8	CDK13	MAST1	FCGR1A		RAC1
CCNA2	KPCL	S13A5	FYN	OGT1		CCR2	MAP3K12	MAP2K2	MGAT2		RNF144B
CCNC	KPYM	S15A1	G3P	OPRD		TUBB1	TNK2	MAP2K3	MGAT3		SERINC2
CCNT1	KS6A3	S15A2	G6PC	OPRK		DUSP22	EIF2AK4	MAP2K4	MGAT1		SESN3
CCR2	KS6A4	S19A1	G6PD	OPRM		ALOX15	SBK1	MAP2K6	SPHK1		SFN
CCR4	KS6B2	S1PR1	G6PT1	OST48		NOS2	STK32A	MELK	NR1D1		SLC17A4
CCR8	KTHY	S1PR2	GABR1	OTC		FAAH	PRKACA	MERTK	ACKR3		SLC40A1
CCR9	KYNU	S1PR3	GABR2	OX1R		EIF4E	PRKCI	MINK1	GRM8		SLITRK6
CD22	LANC2	S1PR4	GABT	OX2R		FABP4	CDKL1	MKNK1	GRM6		SORBS2
CD38	LAT1	S1PR5	GALE	OXDA		RPS6KB2	SGK3	MYLK	GRM3		THEM6
CD4	LCAP	S22A1	GALR1	OXDD		AR	IRAK4	MAP3K9	WNK3		UPK3B
CD5R1	LCK	S22A2	GANC	OXER1		CXCR3	TAOK2	MAP3K10	GRM2		VAMP5
CD69	LDHA	S22A3	GASR	P2RX1		AOC1	CHRM4	MAP3K11	KLK3		AKT1

## Sheet: Table S2
Differentially expressed genes in renal ischemia-reperfusion injury
GSE90861							GSE126805
ABCA4	ICAM4	LOC105376866	RHOB	EGR2	LOC102723733	ZNF460-AS1	ACKR3	NLRP3	LOC105369180
ABHD11-AS1	IER2	LOC105376951	RHOQ-AS1	EGR3	LOC102723752	ZNF878	ADAMTS1	NOCT	LOC105371441
ACTN2	IER3	LOC105377290	RHOV	EID3	LOC102723798	ZSCAN12P1	ADAMTS4	NR0B2	LOC105379094
ACTR3-AS1	IER3-AS1	LOC105377352	RIPK4	EIF1AX-AS1	LOC102724428		ADM	NR1D1	LOC107984338
ACTRT3	IER5	LOC105377478	RN7SL832P	EIF2AK3-DT	LOC102724889		ADRB2	NR4A1	LOC107984440
ADAMTS1	IFRD1	LOC105377621	RNA18SN4	ELF3	LOC102725180		ANKRD37	NR4A2	LOC107984952
ADAMTSL4	IGF1	LOC105377730	RND1	EML4-AS1	LOC102725258		ANXA1	NR4A3	LOC107986363
ADAMTSL4-AS1	IGFBP1	LOC105378507	RND3	EMP1	LOC105369180		APOLD1	NUAK2	LOC107986924
ADAMTSL4-AS2	IGHA1	LOC105378604	RNF122	ENTREP1	LOC105369308		AREG	OASL	LOC112268133
ADRB2	IGHG1	LOC105378620	RNVU1-19	EPHA2-AS1	LOC105369669		ARID5A	ODF3L1	LOC112268238
AGR3	IGHG3	LOC105378625	RNVU1-6	ERRFI1	LOC105370047		ARL4A	OVOL1	LOC112268313
AIRN	IGHGP	LOC105378841	RP1	ESRRB	LOC105370051		ARL5B	PDK4	LRP2BP
ALDH1A2-AS1	IGHV3-23	LOC105379034	RPP38-DT	FAM222A-AS1	LOC105370148		ATF3	PER1	LRP5L
ALPI	IGHV3-30	LOC105379086	RPS16P5	FAM43A	LOC105370297		AZGP1P1	PER2	MAFF
ANGPTL7	IGHV3-33	LOC105379094	RRAD	FAM72A	LOC105370429		B3GNT5	PIM1	MAP1LC3C
ANKRD1	IGHV3-74	LOC105379183	RSPO3	FAM72C	LOC105370500		BABAM2-AS1	PLAC4	MAP3K8
ANKRD36BP2	IGKC	LOC105379772	SCHLAP1	FAM72D	LOC105370579		BAG3	PLK2	MCF2L2
ANKRD37	IGKJ1	LOC107984023	SELE	FAM83E	LOC105370787		BCL6	PLK3	MCL1
ANXA1	IGKV1-39	LOC107984079	SERPINE1	FAUP4	LOC105370910		BHLHE40	PMAIP1	MGC4859
APELA	IGKV1-5	LOC107984192	SERPINH1	FLJ13224	LOC105370993		BIN3-IT1	PNRC1	MIDEAS
APOC1	IGKV1-9	LOC107984282	SERTAD1	FNDC1	LOC105371441		BIRC3	PPP1R15A	MIR23AHG
APOLD1	IGKV1D-39	LOC107984391	SFRP4	FOS	LOC105371881		BTG2	PPP1R15B	MT1A
AQP4	IGKV3-15	LOC107984440	SIK1	FOSB	LOC105371912		C11orf96	PTGS2	MXD1
ARC	IGKV3-20	LOC107984471	SIM2	FOSL1	LOC105371981		CCL2	PTX3	MYADM
AREG	IGKV3D-20	LOC107984510	SLC10A1	FOSL2	LOC105372145		CCL20	RASD1	MYC
ARHGEF38-IT1	IGKV4-1	LOC107984573	SLC12A1	FOSL2-AS1	LOC105372427		CCL3	RASGEF1B	NCOA7
ARID5A	IGLC2	LOC107984625	SLC20A1	FOXJ1	LOC105372709		CCL4	REN	NEDD9
ARL4A	IGLC3	LOC107984690	SLC25A25	FRG2C	LOC105372767		CCL4L2	RGS1	NEURL3
ARL5B	IGLV1-51	LOC107984751	SLC2A14	GADD45B	LOC105372798		CCL8	RGS16	NFIL3
ATF3	IGLV2-23	LOC107984756	SLC2A3	GADD45G	LOC105372814		CCN1	RGS2	NFKBIA
ATF6-DT	IGLV2-8	LOC107984758	SLC4A11	GASAL1	LOC105372877		CCNL1	RHOB	NFKBIZ
ATP2B3	IGLV3-21	LOC107984821	SLC5A1	GC	LOC105372945		CD3D	RIPK4
ATP8	IL10	LOC107984952	SLC6A20	GCM1	LOC105373038		CD69	RNA5-8SN1
B3GNT5	IL1B	LOC107985029	SLC7A5	GDF15	LOC105373134		CD83	RNA5-8SN2
BABAM2-AS1	IL23A	LOC107985163	SLCO4A1-AS2	GEM	LOC105373467		CDKN1A	RNA5-8SN3
BAG3	IL6	LOC107985203	SLED1	GP6	LOC105373618		CEBPB	RNA5-8SN4
BBC3	IL6ST-DT	LOC107985303	SMIM38	GPR132	LOC105373759		CEBPD	RNA5-8SN5
BCL3	IL7	LOC107985309	SNAI1	GPR3	LOC105373938		CGA	RND1
BHLHE40	INSIG1-DT	LOC107985492	SNORA22B	GRM1	LOC105373939		CGAS	RND3
BHLHE40-AS1	IQCJ-SCHIP1-AS1	LOC107985568	SNORA29	HAP1	LOC105374062		CH25H	RRAD
BTBD19	IQCN	LOC107985678	SNORA70G	HAS2	LOC105374083		CHD9NB	S100A8
BTG1-DT	IRF1	LOC107985692	SNORD11	HBA1	LOC105374480		CHORDC1	SCARNA9
BTG2	IRX1	LOC107985729	SNORD12C	HBA2	LOC105374538		CHORDC1P4	SELE
BTG2-DT	IRX5	LOC107985746	SNORD14C	HBB	LOC105374663		CITED2	SERPINE1
C11orf96	ITFG2-AS1	LOC107985767	SNORD14D	HBD	LOC105374775		CKS2	SERPINH1
C1QTNF1-AS1	ITGB1-DT	LOC107985787	SNORD14E	HBEGF	LOC105374852		CLDN14	SERTAD1
C2CD4B	ITPRIP	LOC107985880	SNORD20	HCG14	LOC105374985		CLDN4	SIK1
CALCA	ITPRIP-AS1	LOC107985926	SNORD43	HES1	LOC105375080		CLK1	SLC20A1
CBLN4	JDP2	LOC107986082	SNORD44	HIVEP2-DT	LOC105375536		CSRNP1	SLC25A25
CBX4	JMJD6	LOC107986148	SNORD63	HSD17B7P2	LOC105375637		CXCL1	SLC2A14
CCDC187	JUN	LOC107986151	SNORD63B	HSD3B1	LOC105375669		CXCL2	SLC2A3
CCDC96	JUNB	LOC107986363	SNORD70B	HSF2BP	LOC105375914		CXCL3	SLC2A9-AS1
CCL2	JUND	LOC107986396	SNORD74	HSPA1A	LOC105375935		CXCL8	SLC37A1
CCL3	KCNJ5	LOC107986426	SNORD78	HSPA1B	LOC105376074		CXCR2	SLC7A5P2
CCL3-AS1	KCTD16	LOC107986512	SOCAR	HSPA1L	LOC105376146		DDIT3	SMIM38
CCL3L3	KDM6B	LOC107986604	SOCS1	HSPA6	LOC105376204		DEPP1	SNAI1
CCL4	KLF10	LOC107986924	SOCS3	HSPA7	LOC105376216		DIP2C-AS1	SNHG1
CCL4L2	KLF2	LOC107986959	SOCS3-DT	HSPH1	LOC105376228		DNAJA1	SNORD3A
CCL8	KLF4	LOC107986982	SPRED3	LOC102723733	NANOS1		DNAJA4	SNORD3B-1
CCN1	KLF6	LOC107987244	SRSF7	LOC102723752	NCOA7		DNAJB1	SNORD3B-2
CCNL1	LCN2	LOC107987261	STK24-AS1	LOC102723798	ND6		DNAJB4	SNORD3C
CD163L1	LDLR	LOC107987281	TAGAP	LOC102724428	NEFL		DUSP1	SOCS1
CD200R1	LDLRAD4-AS1	LOC112267905	TAS1R1	LOC102724889	NELL2		DUSP10	SOCS3
CD209	LDLR-AS1	LOC112268008	TAS2R10	LOC102725180	NEU4		DUSP2	SOX9
CD69	LETM2	LOC112268095	TCIM	LOC102725258	NEURL3		DUSP5	TAGAP
CD7	LGALS4	LOC112268104	TENT5B	LOC105369180	NFIL3		DUSP6	TCIM
CD83	LIF	LOC112268133	TFPI2	LOC105369308	NFKBIZ		DUSP8	TGIF1
CDKN1A	LIMASI	LOC112268238	THBD	LOC105369669	NLRP3		EDN1	TIPARP
CDKN2B	LINC00189	LOC112268258	TIPARP-AS1	LOC105370047	NR0B2		EDN2	TMEM238L
CEBPD	LINC01132	LOC112268274	TMEM202-AS1	LOC105370051	NR4A1		EGR1	TNF
CEP295NL	LINC01220	LOC112268426	TMEM238L	LOC105370148	NR4A2		EGR2	TNFAIP3
CFAP210	LINC01303	LOC112268433	TMPRSS3	LOC105370297	NR4A3		EGR3	TNFRSF10D
CH25H	LINC01348	LOC148696	TNF	LOC105370429	NRAD1		ELF3	TNRC17
CHD9NB	LINC01354	LOC221946	TNFAIP3	LOC105370500	NUAK2		EPHA2	TOB1
CHORDC1	LINC01460	LOC254896	TNFRSF10C	LOC105370579	NWD1		ERRFI1	TRIB1
CHRNA5	LINC01587	LOC283299	TNFRSF10D	LOC105370787	OASL		FCN1	TSC22D1
CITED2	LINC01943	LOC283387	TNFSF9	LOC105370910	ODC1-DT		FILIP1L	TSC22D3
CLDN14	LINC01970	LOC286059	TOB1	LOC105370993	ODF3L1		FOS	TSPYL2
CLDN4	LINC02029	LOC389602	TREM1	LOC105371441	OGN		FOSB	UBC
CLEC10A	LINC02058	LOC644656	TRG-GCC1-5	LOC105371881	OSMR-DT		FOSL1	VTRNA2-1
CLIP1-AS1	LINC02288	LRP2BP-AS1	TRH-GTG1-1	LOC105371912	OSR2		GADD45B	WEE1
CNKSR2	LINC02289	LRRN4CL	TRH-GTG1-8	LOC105371981	PAPOLA-DT		GADD45G	ZC3H12A
CNNM1	LINC02432	MAFF	TRI-AAT5-1	LOC105372145	PARD6G		GC	ZFAND2A
COMMD5P1	LINC02437	MAP3K5-AS2	TRI-AAT5-5	LOC105372427	PARD6G-AS1		GDF15	ZFP36
CPNE8-AS1	LINC02605	MASCRNA	TRIB1	LOC105372709	PDE9A-AS1		GEM	ZFP36L1
CSRNP1	LINC02736	MATN1-AS1	TRIM40	LOC105372767	PER1		GPR132	ZNF165
CXCL1	LINC02901	MCL1	TRIM46	LOC105372798	PER2		GPR183	ZNF331
CXCL2	LINC02913	MFAP5	TRL-CAG2-1	LOC105372814	PIGA		H2AC18	ZNF878
CXCL3	LINC02944	MIDEAS	TRL-CAG2-2	LOC105372877	PITX2		H2AC19	ZSCAN12P1
CXCL8	LMNA	MIR21	TRND	LOC105372945	PLAC4		H2AC20	IGHM
CXCR4	LMO1	MIR23AHG	TRNF	LOC105373038	PLCH2		H2AC8	IGKC
CYP2U1-AS1	LNX1-AS1	MIR29B2	TRNG	LOC105373134	PLK2		H2BC4	IGKV1-5
DDIT3	LOC100128653	MIR3175	TRNH	LOC105373467	PLK3		H4C14	IGKV3-11
DENND2B-AS1	LOC100129203	MIR3189	TRNI	LOC105373618	PMAIP1		HAS2	IL1B
DEPP1	LOC100131635	MIR3646	TRNK	LOC105373759	PNLDC1		HBA1	IL6
DNAH2	LOC100506444	MIR4505	TRNL2	LOC105373938	PODN		HBA2	IRF1
DNAJA1	LOC100507156	MIR554	TRNQ	LOC105373939	PPBP		HBB	ITPKC
DNAJA4	LOC100507403	MIR616	TRNS2	LOC105374062	PPP1R15A		HBEGF	ITPRIP
DNAJB1	LOC101926887	MIR6843	TRS-AGA2-2	LOC105374083	PRDM10-DT		HES1	JMJD6
DNAJB4	LOC101927259	MIRLET7D	TRY-GTA2-1	LOC105374480	PRECSIT		HIVEP2-DT	JUN
DNM1P35	LOC101927510	MIRLET7F1	TRY-GTA5-1	LOC105374538	PRKCE-AS1		HSD17B7P2	JUNB
DUSP1	LOC101927608	MLPH	TSPYL2	LOC105374663	PRSS22		HSP90AA1	JUND
DUSP10	LOC101927712	MMP19	UMOD	LOC105374775	PRSS35		HSP90AB1	KLF10
DUSP2	LOC101927897	MRS2P2	UQCC6	LOC105374852	PTGS2		HSPA1A	KLF2
DUSP5	LOC101927949	MS4A4A	VPS37B	LOC105374985	RAB17-DT		HSPA1B	KLF4
DUSP6	LOC101928051	MS4A6A	WAKMAR2	LOC105375080	RALY-AS1		HSPA6	KLF6
DUSP8	LOC101928152	MSX1	WEE1	LOC105375536	RANBP3L		HSPA7	LDLR
DUT-AS1	LOC101928255	MTFR2	WHRN	LOC105375637	RASD1		HSPA8	LEAP2
DYNLT4	LOC101928263	MTUS1-DT	YWHAH-AS1	LOC105375669	RASGEF1B		HSPH1	LETM2
DYRK3	LOC101928277	MXD1	ZC3H12A	LOC105375914	RBM24		ICAM1	LIF
DYRK3-AS1	LOC101928351	MYADM	ZDHHC8BP	LOC105375935	RBP4		IER2	LINC00473
DZIP1L	LOC101928473	MYC	ZFAND2A	LOC105376074	RDH10-AS1		IER3	LINC01187
EDN2	LOC101928540	MYH8	ZFAND5	LOC105376146	RDH8		IER3-AS1	LMNA
EFHD2-AS1	LOC101928994	MYH9-DT	ZFP36	LOC105376204	RGS1		IER5	LOC102723331
EGOT	LOC101929846	NAALAD2	ZNF165	LOC105376216	RGS16		IFRD1	LOC102724428
EGR1	LOC102723716	NAMPT	ZNF295-AS1	LOC105376228	RGS2		IGFBP1	LOC102724889

## Sheet: Table S3
	GO and KEGG enrichment analysis of 10 hub genes
ONTOLOGY	ID	Description	GeneRatio	BgRatio	p.adjust	geneID	Count
BP	GO:0150076	neuroinflammatory response	5/10	73/18800	2.65902e-07	IL1B/JUN/IL6/PTGS2/TNF	5
BP	GO:0002675	positive regulation of acute inflammatory response	4/10	27/18800	4.91142e-07	IL1B/IL6/PTGS2/TNF	4
BP	GO:0150077	regulation of neuroinflammatory response	4/10	41/18800	1.4684e-06	IL1B/IL6/PTGS2/TNF	4
BP	GO:0032496	response to lipopolysaccharide	6/10	333/18800	1.4684e-06	FOS/IL1B/CXCL8/IL6/PTGS2/TNF	6
BP	GO:1902895	positive regulation of miRNA transcription	4/10	45/18800	1.4684e-06	FOS/JUN/EGR1/TNF	4
BP	GO:0002673	regulation of acute inflammatory response	4/10	47/18800	1.4684e-06	IL1B/IL6/PTGS2/TNF	4
BP	GO:0006953	acute-phase response	4/10	48/18800	1.4684e-06	IL1B/IL6/PTGS2/TNF	4
BP	GO:0002237	response to molecule of bacterial origin	6/10	354/18800	1.4684e-06	FOS/IL1B/CXCL8/IL6/PTGS2/TNF	6
BP	GO:0061900	glial cell activation	4/10	54/18800	1.95322e-06	IL1B/JUN/IL6/TNF	4
BP	GO:0001660	fever generation	3/10	11/18800	2.25532e-06	IL1B/PTGS2/TNF	3
BP	GO:1902893	regulation of miRNA transcription	4/10	59/18800	2.25532e-06	FOS/JUN/EGR1/TNF	4
BP	GO:0061614	miRNA transcription	4/10	60/18800	2.25532e-06	FOS/JUN/EGR1/TNF	4
BP	GO:0010573	vascular endothelial growth factor production	4/10	63/18800	2.36976e-06	IL1B/IL6/PTGS2/TNF	4
BP	GO:0031650	regulation of heat generation	3/10	12/18800	2.36976e-06	IL1B/PTGS2/TNF	3
BP	GO:0009612	response to mechanical stimulus	5/10	201/18800	2.98257e-06	FOS/IL1B/JUN/PTGS2/TNF	5
BP	GO:0032722	positive regulation of chemokine production	4/10	70/18800	3.17236e-06	IL1B/EGR1/IL6/TNF	4
BP	GO:0031649	heat generation	3/10	16/18800	4.96209e-06	IL1B/PTGS2/TNF	3
BP	GO:0060252	positive regulation of glial cell proliferation	3/10	17/18800	5.68906e-06	IL1B/IL6/TNF	3
BP	GO:0150078	positive regulation of neuroinflammatory response	3/10	18/18800	6.46575e-06	IL1B/IL6/TNF	3
BP	GO:0048661	positive regulation of smooth muscle cell proliferation	4/10	95/18800	8.75556e-06	JUN/IL6/PTGS2/TNF	4
CC	GO:0090575	RNA polymerase II transcription regulator complex	3/10	230/19594	0.00450636	ATF3/FOS/JUN	3
CC	GO:0005667	transcription regulator complex	3/10	483/19594	0.0196224	ATF3/FOS/JUN	3
CC	GO:0005788	endoplasmic reticulum lumen	2/10	311/19594	0.0459551	IL6/PTGS2	2
CC	GO:0045121	membrane raft	2/10	326/19594	0.0459551	PTGS2/TNF	2
CC	GO:0098857	membrane microdomain	2/10	327/19594	0.0459551	PTGS2/TNF	2
CC	GO:0001891	phagocytic cup	1/10	28/19594	0.0459551	TNF	1
CC	GO:0005640	nuclear outer membrane	1/10	29/19594	0.0459551	PTGS2	1
CC	GO:0005942	phosphatidylinositol 3-kinase complex	1/10	29/19594	0.0459551	SOCS3	1
MF	GO:0005125	cytokine activity	4/10	235/18410	0.000264668	IL1B/CXCL8/IL6/TNF	4
MF	GO:0005126	cytokine receptor binding	4/10	272/18410	0.000264668	IL1B/CXCL8/IL6/TNF	4
MF	GO:0070412	R-SMAD binding	2/10	24/18410	0.000796037	FOS/JUN	2
MF	GO:0001228	DNA-binding transcription activator activity, RNA polymerase II-specific	4/10	462/18410	0.000796037	ATF3/FOS/JUN/EGR1	4
MF	GO:0001216	DNA-binding transcription activator activity	4/10	466/18410	0.000796037	ATF3/FOS/JUN/EGR1	4
MF	GO:0048018	receptor ligand activity	4/10	489/18410	0.000796037	IL1B/CXCL8/IL6/TNF	4
MF	GO:0030546	signaling receptor activator activity	4/10	496/18410	0.000796037	IL1B/CXCL8/IL6/TNF	4
MF	GO:0046332	SMAD binding	2/10	78/18410	0.0056557	FOS/JUN	2
MF	GO:0070851	growth factor receptor binding	2/10	139/18410	0.0157747	IL1B/IL6	2
MF	GO:0046935	1-phosphatidylinositol-3-kinase regulator activity	1/10	16/18410	0.0391505	SOCS3	1
MF	GO:0005149	interleukin-1 receptor binding	1/10	17/18410	0.0391505	IL1B	1
MF	GO:0035497	cAMP response element binding	1/10	17/18410	0.0391505	JUN	1
MF	GO:0045236	CXCR chemokine receptor binding	1/10	18/18410	0.0391505	CXCL8	1
MF	GO:0035014	phosphatidylinositol 3-kinase regulator activity	1/10	19/18410	0.0391505	SOCS3	1
MF	GO:0000979	RNA polymerase II core promoter sequence-specific DNA binding	1/10	20/18410	0.0391505	FOS	1
MF	GO:0035035	histone acetyltransferase binding	1/10	23/18410	0.0391505	EGR1	1
MF	GO:0001227	DNA-binding transcription repressor activity, RNA polymerase II-specific	2/10	321/18410	0.0391505	ATF3/JUN	2
MF	GO:0001217	DNA-binding transcription repressor activity	2/10	325/18410	0.0391505	ATF3/JUN	2
MF	GO:0016702	oxidoreductase activity, acting on single donors with incorporation of molecular oxygen, incorporation of two atoms of oxygen	1/10	24/18410	0.0391505	PTGS2	1
MF	GO:0016701	oxidoreductase activity, acting on single donors with incorporation of molecular oxygen	1/10	25/18410	0.0391505	PTGS2	1
KEGG	hsa04657	IL-17 signaling pathway	7/9	94/8164	9.52535e-11	FOS/IL1B/CXCL8/JUN/IL6/PTGS2/TNF	7
KEGG	hsa04668	TNF signaling pathway	7/9	112/8164	1.67909e-10	FOS/IL1B/SOCS3/JUN/IL6/PTGS2/TNF	7
KEGG	hsa04932	Non-alcoholic fatty liver disease	7/9	155/8164	1.13787e-09	FOS/IL1B/SOCS3/CXCL8/JUN/IL6/TNF	7
KEGG	hsa05133	Pertussis	6/9	76/8164	1.37839e-09	FOS/IL1B/CXCL8/JUN/IL6/TNF	6
KEGG	hsa05323	Rheumatoid arthritis	6/9	93/8164	3.82405e-09	FOS/IL1B/CXCL8/JUN/IL6/TNF	6
KEGG	hsa04933	AGE-RAGE signaling pathway in diabetic complications	6/9	100/8164	4.74115e-09	IL1B/CXCL8/JUN/EGR1/IL6/TNF	6
KEGG	hsa05142	Chagas disease	6/9	102/8164	4.74115e-09	FOS/IL1B/CXCL8/JUN/IL6/TNF	6
KEGG	hsa04620	Toll-like receptor signaling pathway	6/9	104/8164	4.74115e-09	FOS/IL1B/CXCL8/JUN/IL6/TNF	6
KEGG	hsa05135	Yersinia infection	6/9	137/8164	2.25869e-08	FOS/IL1B/CXCL8/JUN/IL6/TNF	6
KEGG	hsa05140	Leishmaniasis	5/9	77/8164	1.00892e-07	FOS/IL1B/JUN/PTGS2/TNF	5
KEGG	hsa05130	Pathogenic Escherichia coli infection	6/9	197/8164	1.65825e-07	FOS/IL1B/CXCL8/JUN/IL6/TNF	6
KEGG	hsa05417	Lipid and atherosclerosis	6/9	215/8164	2.57039e-07	FOS/IL1B/CXCL8/JUN/IL6/TNF	6
KEGG	hsa04625	C-type lectin receptor signaling pathway	5/9	104/8164	3.47719e-07	IL1B/JUN/IL6/PTGS2/TNF	5
KEGG	hsa05171	Coronavirus disease - COVID-19	6/9	232/8164	3.47719e-07	FOS/IL1B/CXCL8/JUN/IL6/TNF	6
KEGG	hsa05132	Salmonella infection	6/9	249/8164	4.9556e-07	FOS/IL1B/CXCL8/JUN/IL6/TNF	6
KEGG	hsa04380	Osteoclast differentiation	5/9	128/8164	8.268e-07	FOS/IL1B/SOCS3/JUN/TNF	5
KEGG	hsa05144	Malaria	4/9	50/8164	1.13682e-06	IL1B/CXCL8/IL6/TNF	4
KEGG	hsa05134	Legionellosis	4/9	57/8164	1.83521e-06	IL1B/CXCL8/IL6/TNF	4
KEGG	hsa05161	Hepatitis B	5/9	162/8164	2.26701e-06	FOS/CXCL8/JUN/IL6/TNF	5
KEGG	hsa05321	Inflammatory bowel disease	4/9	65/8164	2.68663e-06	IL1B/JUN/IL6/TNF	4

## Sheet: Table S4
		Mendelian randomization analysis of gut flora and acute kidney injury
id.exposure	id.outcome	outcome	exposure	method	nsnp	b	se	pval	or	or_lci95	or_uci95
GCST90027808	finn-b-N14_ACUTERENFAIL	Acute renal failure || id:finn-b-N14_ACUTERENFAIL	Gut microbiota abundance (k_Bacteria.p_Firmicutes.c_Negativicutes.o_Selenomonadales.f_Veillonellaceae.g_Veillonella.s_Veillonella_unclassified)	Inverse variance weighted	10	0.175968066788057	0.0695401518083317	0.0113915434307478	1.19239998088139	1.04046670702171	1.3665191829884
GCST90027808	finn-b-N14_ACUTERENFAIL	Acute renal failure || id:finn-b-N14_ACUTERENFAIL	Gut microbiota abundance (k_Bacteria.p_Firmicutes.c_Negativicutes.o_Selenomonadales.f_Veillonellaceae.g_Veillonella.s_Veillonella_unclassified)	MR Egger	10	0.00873504155822382	0.277094263443805	0.975624159635846	1.00877330335873	0.58603854519114	1.73644478834986
GCST90027808	finn-b-N14_ACUTERENFAIL	Acute renal failure || id:finn-b-N14_ACUTERENFAIL	Gut microbiota abundance (k_Bacteria.p_Firmicutes.c_Negativicutes.o_Selenomonadales.f_Veillonellaceae.g_Veillonella.s_Veillonella_unclassified)	Weighted median	10	0.147363179623307	0.0921535837910773	0.109797459486841	1.15877472998817	0.967289117149255	1.38816704442667
GCST90027808	finn-b-N14_ACUTERENFAIL	Acute renal failure || id:finn-b-N14_ACUTERENFAIL	Gut microbiota abundance (k_Bacteria.p_Firmicutes.c_Negativicutes.o_Selenomonadales.f_Veillonellaceae.g_Veillonella.s_Veillonella_unclassified)	Weighted mode	10	0.150407231976078	0.151129154623003	0.345630676540629	1.16230747513397	0.864325442893319	1.56302082492213
GCST90027809	finn-b-N14_ACUTERENFAIL	Acute renal failure || id:finn-b-N14_ACUTERENFAIL	Gut microbiota abundance (k_Bacteria.p_Proteobacteria.c_Betaproteobacteria.o_Burkholderiales.f_Burkholderiales_noname.g_Burkholderiales_noname.s_Burkholderiales_bacterium_1_1_47)	Inverse variance weighted	12	0.0407282723829588	0.0878241242761793	0.642828218096967	1.04156904401509	0.876860809582738	1.23721582900569
GCST90027809	finn-b-N14_ACUTERENFAIL	Acute renal failure || id:finn-b-N14_ACUTERENFAIL	Gut microbiota abundance (k_Bacteria.p_Proteobacteria.c_Betaproteobacteria.o_Burkholderiales.f_Burkholderiales_noname.g_Burkholderiales_noname.s_Burkholderiales_bacterium_1_1_47)	MR Egger	12	0.350881191276197	0.493870912832708	0.493647818040458	1.42031856965088	0.539503612724232	3.73918689646713
GCST90027809	finn-b-N14_ACUTERENFAIL	Acute renal failure || id:finn-b-N14_ACUTERENFAIL	Gut microbiota abundance (k_Bacteria.p_Proteobacteria.c_Betaproteobacteria.o_Burkholderiales.f_Burkholderiales_noname.g_Burkholderiales_noname.s_Burkholderiales_bacterium_1_1_47)	Weighted median	12	0.0595490096511736	0.0986420896629235	0.546051337621665	1.06135777647929	0.874774197359667	1.28773840505713
GCST90027809	finn-b-N14_ACUTERENFAIL	Acute renal failure || id:finn-b-N14_ACUTERENFAIL	Gut microbiota abundance (k_Bacteria.p_Proteobacteria.c_Betaproteobacteria.o_Burkholderiales.f_Burkholderiales_noname.g_Burkholderiales_noname.s_Burkholderiales_bacterium_1_1_47)	Weighted mode	12	0.0565308022499147	0.138746463451879	0.691502009170827	1.05815920798263	0.806208999002403	1.38884695013815
GCST90027810	finn-b-N14_ACUTERENFAIL	Acute renal failure || id:finn-b-N14_ACUTERENFAIL	Gut microbiota abundance (k_Bacteria.p_Proteobacteria.c_Betaproteobacteria.o_Burkholderiales.f_Oxalobacteraceae.g_Oxalobacter.s_Oxalobacter_formigenes)	Inverse variance weighted	10	-0.0611575	0.0890799098549362	0.492368242239496	0.940675030279749	0.789974851606113	1.12012364797786
GCST90027810	finn-b-N14_ACUTERENFAIL	Acute renal failure || id:finn-b-N14_ACUTERENFAIL	Gut microbiota abundance (k_Bacteria.p_Proteobacteria.c_Betaproteobacteria.o_Burkholderiales.f_Oxalobacteraceae.g_Oxalobacter.s_Oxalobacter_formigenes)	MR Egger	10	0.505995543561544	0.584945910884522	0.412209216956025	1.65863594312483	0.527029664963274	5.21995890310523
GCST90027810	finn-b-N14_ACUTERENFAIL	Acute renal failure || id:finn-b-N14_ACUTERENFAIL	Gut microbiota abundance (k_Bacteria.p_Proteobacteria.c_Betaproteobacteria.o_Burkholderiales.f_Oxalobacteraceae.g_Oxalobacter.s_Oxalobacter_formigenes)	Weighted median	10	-0.0476643	0.108680171073993	0.660970369675795	0.953453828909149	0.770529442179762	1.17980463055354
GCST90027810	finn-b-N14_ACUTERENFAIL	Acute renal failure || id:finn-b-N14_ACUTERENFAIL	Gut microbiota abundance (k_Bacteria.p_Proteobacteria.c_Betaproteobacteria.o_Burkholderiales.f_Oxalobacteraceae.g_Oxalobacter.s_Oxalobacter_formigenes)	Weighted mode	10	0.00691319222530418	0.145473989378128	0.963135147886136	1.00693714350012	0.757133394083349	1.33915954425405
GCST90027811	finn-b-N14_ACUTERENFAIL	Acute renal failure || id:finn-b-N14_ACUTERENFAIL	Gut microbiota abundance (k_Bacteria.p_Proteobacteria.c_Betaproteobacteria.o_Burkholderiales.f_Sutterellaceae.g_Parasutterella.s_Parasutterella_excrementihominis)	Inverse variance weighted	13	-0.0655528	0.0824939698940461	0.426824566273351	0.936549616095762	0.796728780072377	1.10090811998713
GCST90027811	finn-b-N14_ACUTERENFAIL	Acute renal failure || id:finn-b-N14_ACUTERENFAIL	Gut microbiota abundance (k_Bacteria.p_Proteobacteria.c_Betaproteobacteria.o_Burkholderiales.f_Sutterellaceae.g_Parasutterella.s_Parasutterella_excrementihominis)	MR Egger	13	-0.209848	0.473843512737164	0.666446564878434	0.810707097945645	0.320272931215146	2.05214345204197
GCST90027811	finn-b-N14_ACUTERENFAIL	Acute renal failure || id:finn-b-N14_ACUTERENFAIL	Gut microbiota abundance (k_Bacteria.p_Proteobacteria.c_Betaproteobacteria.o_Burkholderiales.f_Sutterellaceae.g_Parasutterella.s_Parasutterella_excrementihominis)	Weighted median	13	-0.0480305	0.11530945739332	0.677018025318145	0.953104707999437	0.7603039086181	1.19479667816227
GCST90027811	finn-b-N14_ACUTERENFAIL	Acute renal failure || id:finn-b-N14_ACUTERENFAIL	Gut microbiota abundance (k_Bacteria.p_Proteobacteria.c_Betaproteobacteria.o_Burkholderiales.f_Sutterellaceae.g_Parasutterella.s_Parasutterella_excrementihominis)	Weighted mode	13	0.0753445656693339	0.205871465955828	0.720751569959745	1.07825561675206	0.720245244502708	1.61422124468189
GCST90027812	finn-b-N14_ACUTERENFAIL	Acute renal failure || id:finn-b-N14_ACUTERENFAIL	Gut microbiota abundance (k_Bacteria.p_Proteobacteria.c_Betaproteobacteria.o_Burkholderiales.f_Sutterellaceae.g_Sutterella.s_Sutterella_wadsworthensis)	Inverse variance weighted	5	0.20267734074354	0.149443015229987	0.175029745209347	1.22467725103946	0.913720119777035	1.64145927921512
GCST90027812	finn-b-N14_ACUTERENFAIL	Acute renal failure || id:finn-b-N14_ACUTERENFAIL	Gut microbiota abundance (k_Bacteria.p_Proteobacteria.c_Betaproteobacteria.o_Burkholderiales.f_Sutterellaceae.g_Sutterella.s_Sutterella_wadsworthensis)	MR Egger	5	0.942139785722547	1.0068986218514	0.418460223135179	2.56546509487225	0.356514091305179	18.4610126598726
GCST90027812	finn-b-N14_ACUTERENFAIL	Acute renal failure || id:finn-b-N14_ACUTERENFAIL	Gut microbiota abundance (k_Bacteria.p_Proteobacteria.c_Betaproteobacteria.o_Burkholderiales.f_Sutterellaceae.g_Sutterella.s_Sutterella_wadsworthensis)	Weighted median	5	0.161296378516555	0.179067763635839	0.367718019110033	1.17503317179974	0.827226749614022	1.66907435654612
GCST90027812	finn-b-N14_ACUTERENFAIL	Acute renal failure || id:finn-b-N14_ACUTERENFAIL	Gut microbiota abundance (k_Bacteria.p_Proteobacteria.c_Betaproteobacteria.o_Burkholderiales.f_Sutterellaceae.g_Sutterella.s_Sutterella_wadsworthensis)	Weighted mode	5	0.118211767053015	0.255201174673059	0.667294670417661	1.12548242622946	0.682506972876614	1.85596739973578
GCST90027813	finn-b-N14_ACUTERENFAIL	Acute renal failure || id:finn-b-N14_ACUTERENFAIL	Gut microbiota abundance (k_Bacteria.p_Proteobacteria.c_Deltaproteobacteria.o_Desulfovibrionales.f_Desulfovibrionaceae.g_Bilophila.s_Bilophila_unclassified)	Inverse variance weighted	11	-0.12416	0.112352269858407	0.269116686891474	0.883238173242387	0.708666083397341	1.10081417602591
GCST90027813	finn-b-N14_ACUTERENFAIL	Acute renal failure || id:finn-b-N14_ACUTERENFAIL	Gut microbiota abundance (k_Bacteria.p_Proteobacteria.c_Deltaproteobacteria.o_Desulfovibrionales.f_Desulfovibrionaceae.g_Bilophila.s_Bilophila_unclassified)	MR Egger	11	-0.622362	0.743926119112614	0.42447755541059	0.536675273915654	0.124873099055393	2.30650437773374
GCST90027813	finn-b-N14_ACUTERENFAIL	Acute renal failure || id:finn-b-N14_ACUTERENFAIL	Gut microbiota abundance (k_Bacteria.p_Proteobacteria.c_Deltaproteobacteria.o_Desulfovibrionales.f_Desulfovibrionaceae.g_Bilophila.s_Bilophila_unclassified)	Weighted median	11	0.0003593306443067	0.155871903023772	0.998160642721291	1.0003593952113	0.737013109511841	1.35780341851766
GCST90027813	finn-b-N14_ACUTERENFAIL	Acute renal failure || id:finn-b-N14_ACUTERENFAIL	Gut microbiota abundance (k_Bacteria.p_Proteobacteria.c_Deltaproteobacteria.o_Desulfovibrionales.f_Desulfovibrionaceae.g_Bilophila.s_Bilophila_unclassified)	Weighted mode	11	0.0736826192945503	0.259996899146422	0.782652108727209	1.07646510202057	0.646675081510498	1.79190005769435
GCST90027814	finn-b-N14_ACUTERENFAIL	Acute renal failure || id:finn-b-N14_ACUTERENFAIL	Gut microbiota abundance (k_Bacteria.p_Proteobacteria.c_Deltaproteobacteria.o_Desulfovibrionales.f_Desulfovibrionaceae.g_Bilophila.s_Bilophila_wadsworthia)	Inverse variance weighted	7	0.120335695524678	0.128320591325469	0.348360640200581	1.1278754107633	0.87706632399868	1.4504067792784
GCST90027814	finn-b-N14_ACUTERENFAIL	Acute renal failure || id:finn-b-N14_ACUTERENFAIL	Gut microbiota abundance (k_Bacteria.p_Proteobacteria.c_Deltaproteobacteria.o_Desulfovibrionales.f_Desulfovibrionaceae.g_Bilophila.s_Bilophila_wadsworthia)	MR Egger	7	0.0636840557442596	0.367036359517201	0.869057227682239	1.06575562619551	0.519074838399855	2.18819131797797
GCST90027814	finn-b-N14_ACUTERENFAIL	Acute renal failure || id:finn-b-N14_ACUTERENFAIL	Gut microbiota abundance (k_Bacteria.p_Proteobacteria.c_Deltaproteobacteria.o_Desulfovibrionales.f_Desulfovibrionaceae.g_Bilophila.s_Bilophila_wadsworthia)	Weighted median	7	0.0477015389909193	0.157245451645804	0.761617663732356	1.04885756551686	0.770666506077569	1.42746854062868
GCST90027814	finn-b-N14_ACUTERENFAIL	Acute renal failure || id:finn-b-N14_ACUTERENFAIL	Gut microbiota abundance (k_Bacteria.p_Proteobacteria.c_Deltaproteobacteria.o_Desulfovibrionales.f_Desulfovibrionaceae.g_Bilophila.s_Bilophila_wadsworthia)	Weighted mode	7	0.0127527649060119	0.205265276838486	0.952478655772568	1.01283442818736	0.677349983240987	1.51448085081985
GCST90027815	finn-b-N14_ACUTERENFAIL	Acute renal failure || id:finn-b-N14_ACUTERENFAIL	Gut microbiota abundance (k_Bacteria.p_Proteobacteria.c_Deltaproteobacteria.o_Desulfovibrionales.f_Desulfovibrionaceae.g_Desulfovibrio.s_Desulfovibrio_piger)	Inverse variance weighted	6	-0.0486846	0.12141555410451	0.688438255945252	0.952481450202533	0.750767597072983	1.20839114063647
GCST90027815	finn-b-N14_ACUTERENFAIL	Acute renal failure || id:finn-b-N14_ACUTERENFAIL	Gut microbiota abundance (k_Bacteria.p_Proteobacteria.c_Deltaproteobacteria.o_Desulfovibrionales.f_Desulfovibrionaceae.g_Desulfovibrio.s_Desulfovibrio_piger)	MR Egger	6	0.725983486261353	0.326892015817324	0.0905250049568562	2.06676273351478	1.08901665236235	3.92235342533971
GCST90027815	finn-b-N14_ACUTERENFAIL	Acute renal failure || id:finn-b-N14_ACUTERENFAIL	Gut microbiota abundance (k_Bacteria.p_Proteobacteria.c_Deltaproteobacteria.o_Desulfovibrionales.f_Desulfovibrionaceae.g_Desulfovibrio.s_Desulfovibrio_piger)	Weighted median	6	0.0178312598030823	0.130115217350435	0.890997535185921	1.01799118586305	0.788837791910955	1.31371248325264
GCST90027815	finn-b-N14_ACUTERENFAIL	Acute renal failure || id:finn-b-N14_ACUTERENFAIL	Gut microbiota abundance (k_Bacteria.p_Proteobacteria.c_Deltaproteobacteria.o_Desulfovibrionales.f_Desulfovibrionaceae.g_Desulfovibrio.s_Desulfovibrio_piger)	Weighted mode	6	0.0725167626090686	0.171741255581064	0.690388323008847	1.07521082927789	0.767899742228163	1.50550685697842
GCST90027816	finn-b-N14_ACUTERENFAIL	Acute renal failure || id:finn-b-N14_ACUTERENFAIL	Gut microbiota abundance (k_Bacteria.p_Proteobacteria.c_Gammaproteobacteria.o_Enterobacteriales.f_Enterobacteriaceae.g_Escherichia.s_Escherichia_coli)	Inverse variance weighted	12	-0.0522656	0.0857264909623113	0.542075105360394	0.949076797637433	0.802286517535842	1.12272454805834
GCST90027816	finn-b-N14_ACUTERENFAIL	Acute renal failure || id:finn-b-N14_ACUTERENFAIL	Gut microbiota abundance (k_Bacteria.p_Proteobacteria.c_Gammaproteobacteria.o_Enterobacteriales.f_Enterobacteriaceae.g_Escherichia.s_Escherichia_coli)	MR Egger	12	-0.519426	0.333651832268861	0.150576241801537	0.594862167733285	0.309318699885671	1.14400131233946
GCST90027816	finn-b-N14_ACUTERENFAIL	Acute renal failure || id:finn-b-N14_ACUTERENFAIL	Gut microbiota abundance (k_Bacteria.p_Proteobacteria.c_Gammaproteobacteria.o_Enterobacteriales.f_Enterobacteriaceae.g_Escherichia.s_Escherichia_coli)	Weighted median	12	-0.0067603	0.109063430155884	0.950574754501438	0.993262499581046	0.802097888605844	1.22998752033718
GCST90027816	finn-b-N14_ACUTERENFAIL	Acute renal failure || id:finn-b-N14_ACUTERENFAIL	Gut microbiota abundance (k_Bacteria.p_Proteobacteria.c_Gammaproteobacteria.o_Enterobacteriales.f_Enterobacteriaceae.g_Escherichia.s_Escherichia_coli)	Weighted mode	12	0.0527590243716281	0.178577636963109	0.773159653841421	1.05417558388556	0.74285593897779	1.49596456506716
GCST90027817	finn-b-N14_ACUTERENFAIL	Acute renal failure || id:finn-b-N14_ACUTERENFAIL	Gut microbiota abundance (k_Bacteria.p_Proteobacteria.c_Gammaproteobacteria.o_Enterobacteriales.f_Enterobacteriaceae.g_Escherichia.s_Escherichia_unclassified)	Inverse variance weighted	8	-0.0508188	0.116023928786652	0.661384161950826	0.950450857278386	0.757125903174844	1.19313951393446
GCST90027817	finn-b-N14_ACUTERENFAIL	Acute renal failure || id:finn-b-N14_ACUTERENFAIL	Gut microbiota abundance (k_Bacteria.p_Proteobacteria.c_Gammaproteobacteria.o_Enterobacteriales.f_Enterobacteriaceae.g_Escherichia.s_Escherichia_unclassified)	MR Egger	8	0.194080290799216	0.453445258616713	0.683579101496349	1.21419376763063	0.499237963525484	2.95303364940875
GCST90027817	finn-b-N14_ACUTERENFAIL	Acute renal failure || id:finn-b-N14_ACUTERENFAIL	Gut microbiota abundance (k_Bacteria.p_Proteobacteria.c_Gammaproteobacteria.o_Enterobacteriales.f_Enterobacteriaceae.g_Escherichia.s_Escherichia_unclassified)	Weighted median	8	-0.0470358	0.142213740716497	0.740840955708492	0.954053280631452	0.721967834829588	1.26074544927404
GCST90027817	finn-b-N14_ACUTERENFAIL	Acute renal failure || id:finn-b-N14_ACUTERENFAIL	Gut microbiota abundance (k_Bacteria.p_Proteobacteria.c_Gammaproteobacteria.o_Enterobacteriales.f_Enterobacteriaceae.g_Escherichia.s_Escherichia_unclassified)	Weighted mode	8	-0.18468	0.223321610116403	0.435533352469354	0.831369933530024	0.536659871094178	1.28792183579611
GCST90027818	finn-b-N14_ACUTERENFAIL	Acute renal failure || id:finn-b-N14_ACUTERENFAIL	Gut microbiota abundance (k_Bacteria.p_Proteobacteria.c_Gammaproteobacteria.o_Pasteurellales.f_Pasteurellaceae.g_Haemophilus.s_Haemophilus_parainfluenzae)	Inverse variance weighted	6	0.0237765835892165	0.118937749821396	0.841552692127555	1.02406150018597	0.811118267674286	1.29290881238573
GCST90027818	finn-b-N14_ACUTERENFAIL	Acute renal failure || id:finn-b-N14_ACUTERENFAIL	Gut microbiota abundance (k_Bacteria.p_Proteobacteria.c_Gammaproteobacteria.o_Pasteurellales.f_Pasteurellaceae.g_Haemophilus.s_Haemophilus_parainfluenzae)	MR Egger	6	-0.906199	0.770399950187951	0.304710614381514	0.404056994550474	0.0892616586502109	1.82902779663703
GCST90027818	finn-b-N14_ACUTERENFAIL	Acute renal failure || id:finn-b-N14_ACUTERENFAIL	Gut microbiota abundance (k_Bacteria.p_Proteobacteria.c_Gammaproteobacteria.o_Pasteurellales.f_Pasteurellaceae.g_Haemophilus.s_Haemophilus_parainfluenzae)	Weighted median	6	-0.0843499	0.134655881974194	0.5310453676627	0.919109574351022	0.705904400829298	1.19670936839505
GCST90027818	finn-b-N14_ACUTERENFAIL	Acute renal failure || id:finn-b-N14_ACUTERENFAIL	Gut microbiota abundance (k_Bacteria.p_Proteobacteria.c_Gammaproteobacteria.o_Pasteurellales.f_Pasteurellaceae.g_Haemophilus.s_Haemophilus_parainfluenzae)	Weighted mode	6	-0.174451	0.224070163481705	0.471460644024116	0.839917791750095	0.54138274178551	1.30307422540235
GCST90027819	finn-b-N14_ACUTERENFAIL	Acute renal failure || id:finn-b-N14_ACUTERENFAIL	Gut microbiota abundance (k_Bacteria.p_Verrucomicrobia.c_Verrucomicrobiae.o_Verrucomicrobiales.f_Verrucomicrobiaceae.g_Akkermansia.s_Akkermansia_muciniphila)	Inverse variance weighted	14	0.19775366499868	0.0890535925931163	0.026377108732862	1.2186621576996	1.02348003928044	1.45106635948971
GCST90027819	finn-b-N14_ACUTERENFAIL	Acute renal failure || id:finn-b-N14_ACUTERENFAIL	Gut microbiota abundance (k_Bacteria.p_Verrucomicrobia.c_Verrucomicrobiae.o_Verrucomicrobiales.f_Verrucomicrobiaceae.g_Akkermansia.s_Akkermansia_muciniphila)	MR Egger	14	0.530210082348686	0.424577542607254	0.235553349635105	1.69928926180167	0.739366233347629	3.90548535358499
GCST90027819	finn-b-N14_ACUTERENFAIL	Acute renal failure || id:finn-b-N14_ACUTERENFAIL	Gut microbiota abundance (k_Bacteria.p_Verrucomicrobia.c_Verrucomicrobiae.o_Verrucomicrobiales.f_Verrucomicrobiaceae.g_Akkermansia.s_Akkermansia_muciniphila)	Weighted median	14	0.179857272365053	0.122617274260918	0.142425466650848	1.19704649931284	0.941319574765405	1.52224638680677
GCST90027819	finn-b-N14_ACUTERENFAIL	Acute renal failure || id:finn-b-N14_ACUTERENFAIL	Gut microbiota abundance (k_Bacteria.p_Verrucomicrobia.c_Verrucomicrobiae.o_Verrucomicrobiales.f_Verrucomicrobiaceae.g_Akkermansia.s_Akkermansia_muciniphila)	Weighted mode	14	0.200001370245459	0.197550206974123	0.329816181080819	1.2214044317829	0.82928032268694	1.7989439097569
GCST90027820	finn-b-N14_ACUTERENFAIL	Acute renal failure || id:finn-b-N14_ACUTERENFAIL	Gut microbiota abundance (k_Bacteria.p_Bacteroidetes.c_Bacteroidia.o_Bacteroidales.f_Bacteroidaceae.g_Bacteroides.s_Bacteroides_caccae)	Inverse variance weighted	9	0.153933612988499	0.100634814940788	0.126109370468479	1.16641344950497	0.957613885724823	1.42073998243696
GCST90027820	finn-b-N14_ACUTERENFAIL	Acute renal failure || id:finn-b-N14_ACUTERENFAIL	Gut microbiota abundance (k_Bacteria.p_Bacteroidetes.c_Bacteroidia.o_Bacteroidales.f_Bacteroidaceae.g_Bacteroides.s_Bacteroides_caccae)	MR Egger	9	0.0651509224757285	0.324765026118441	0.846708116802955	1.06732009482042	0.564740735305714	2.01715958065393
GCST90027820	finn-b-N14_ACUTERENFAIL	Acute renal failure || id:finn-b-N14_ACUTERENFAIL	Gut microbiota abundance (k_Bacteria.p_Bacteroidetes.c_Bacteroidia.o_Bacteroidales.f_Bacteroidaceae.g_Bacteroides.s_Bacteroides_caccae)	Weighted median	9	0.155442492147354	0.136106868517782	0.253428219762993	1.16817475491388	0.894646178507794	1.52533179127218
GCST90027820	finn-b-N14_ACUTERENFAIL	Acute renal failure || id:finn-b-N14_ACUTERENFAIL	Gut microbiota abundance (k_Bacteria.p_Bacteroidetes.c_Bacteroidia.o_Bacteroidales.f_Bacteroidaceae.g_Bacteroides.s_Bacteroides_caccae)	Weighted mode	9	0.210848196540822	0.181094710567597	0.277847376102063	1.23472490532223	0.865803383382092	1.76084503835924
GCST90027821	finn-b-N14_ACUTERENFAIL	Acute renal failure || id:finn-b-N14_ACUTERENFAIL	Gut microbiota abundance (k_Bacteria.p_Bacteroidetes.c_Bacteroidia.o_Bacteroidales.f_Bacteroidaceae.g_Bacteroides.s_Bacteroides_cellulosilyticus)	Inverse variance weighted (multiplicative random effects)	10	-0.109563	0.123111476999286	0.37349441056792	0.896225991934583	0.704081494995168	1.14080690137246
GCST90027821	finn-b-N14_ACUTERENFAIL	Acute renal failure || id:finn-b-N14_ACUTERENFAIL	Gut microbiota abundance (k_Bacteria.p_Bacteroidetes.c_Bacteroidia.o_Bacteroidales.f_Bacteroidaceae.g_Bacteroides.s_Bacteroides_cellulosilyticus)	MR Egger	10	-0.506026	0.52315484729412	0.36174245131356	0.602886692917391	0.216230673942131	1.68094728592551
GCST90027821	finn-b-N14_ACUTERENFAIL	Acute renal failure || id:finn-b-N14_ACUTERENFAIL	Gut microbiota abundance (k_Bacteria.p_Bacteroidetes.c_Bacteroidia.o_Bacteroidales.f_Bacteroidaceae.g_Bacteroides.s_Bacteroides_cellulosilyticus)	Weighted median	10	-0.0628398	0.125724312682026	0.617200195064394	0.939093888267979	0.733990296763522	1.20151088491351
GCST90027821	finn-b-N14_ACUTERENFAIL	Acute renal failure || id:finn-b-N14_ACUTERENFAIL	Gut microbiota abundance (k_Bacteria.p_Bacteroidetes.c_Bacteroidia.o_Bacteroidales.f_Bacteroidaceae.g_Bacteroides.s_Bacteroides_cellulosilyticus)	Weighted mode	10	-0.0192078	0.173845235730514	0.914447164357505	0.980975525234138	0.697715096636061	1.37923485638774
GCST90027822	finn-b-N14_ACUTERENFAIL	Acute renal failure || id:finn-b-N14_ACUTERENFAIL	Gut microbiota abundance (k_Bacteria.p_Bacteroidetes.c_Bacteroidia.o_Bacteroidales.f_Bacteroidaceae.g_Bacteroides.s_Bacteroides_clarus)	Inverse variance weighted	8	-0.00092817	0.0824456908874812	0.99101764183147	0.999072260797532	0.849997624711873	1.17429196656101
GCST90027822	finn-b-N14_ACUTERENFAIL	Acute renal failure || id:finn-b-N14_ACUTERENFAIL	Gut microbiota abundance (k_Bacteria.p_Bacteroidetes.c_Bacteroidia.o_Bacteroidales.f_Bacteroidaceae.g_Bacteroides.s_Bacteroides_clarus)	MR Egger	8	0.502794835716932	0.333940321531972	0.182868848105323	1.65333562096662	0.859221790225664	3.1813889110507
GCST90027822	finn-b-N14_ACUTERENFAIL	Acute renal failure || id:finn-b-N14_ACUTERENFAIL	Gut microbiota abundance (k_Bacteria.p_Bacteroidetes.c_Bacteroidia.o_Bacteroidales.f_Bacteroidaceae.g_Bacteroides.s_Bacteroides_clarus)	Weighted median	8	0.0561066003364437	0.0852107751169982	0.510252291580711	1.05771043001481	0.895022412704522	1.24997021066941
GCST90027822	finn-b-N14_ACUTERENFAIL	Acute renal failure || id:finn-b-N14_ACUTERENFAIL	Gut microbiota abundance (k_Bacteria.p_Bacteroidetes.c_Bacteroidia.o_Bacteroidales.f_Bacteroidaceae.g_Bacteroides.s_Bacteroides_clarus)	Weighted mode	8	0.0628765278754262	0.129477062797122	0.642068033684066	1.06489534622277	0.82621643230033	1.37252426128786
GCST90027823	finn-b-N14_ACUTERENFAIL	Acute renal failure || id:finn-b-N14_ACUTERENFAIL	Gut microbiota abundance (k_Bacteria.p_Bacteroidetes.c_Bacteroidia.o_Bacteroidales.f_Bacteroidaceae.g_Bacteroides.s_Bacteroides_coprocola)	Inverse variance weighted	4	-0.0147464	0.0992389107833651	0.881873023519834	0.985361765633066	0.811188603146178	1.19693226138256
GCST90027823	finn-b-N14_ACUTERENFAIL	Acute renal failure || id:finn-b-N14_ACUTERENFAIL	Gut microbiota abundance (k_Bacteria.p_Bacteroidetes.c_Bacteroidia.o_Bacteroidales.f_Bacteroidaceae.g_Bacteroides.s_Bacteroides_coprocola)	MR Egger	4	0.574274738902231	0.30945134875938	0.204626795113748	1.77584211055282	0.968264578005368	3.25697673265003
GCST90027823	finn-b-N14_ACUTERENFAIL	Acute renal failure || id:finn-b-N14_ACUTERENFAIL	Gut microbiota abundance (k_Bacteria.p_Bacteroidetes.c_Bacteroidia.o_Bacteroidales.f_Bacteroidaceae.g_Bacteroides.s_Bacteroides_coprocola)	Weighted median	4	0.0190173071692359	0.105943696274847	0.857542051548828	1.01919928791933	0.828090908682025	1.25441201878251
GCST90027823	finn-b-N14_ACUTERENFAIL	Acute renal failure || id:finn-b-N14_ACUTERENFAIL	Gut microbiota abundance (k_Bacteria.p_Bacteroidetes.c_Bacteroidia.o_Bacteroidales.f_Bacteroidaceae.g_Bacteroides.s_Bacteroides_coprocola)	Weighted mode	4	0.0384214522874154	0.145230485247977	0.808486827788129	1.03916910079634	0.781742169910486	1.38136646788995
GCST90027824	finn-b-N14_ACUTERENFAIL	Acute renal failure || id:finn-b-N14_ACUTERENFAIL	Gut microbiota abundance (k_Bacteria.p_Bacteroidetes.c_Bacteroidia.o_Bacteroidales.f_Bacteroidaceae.g_Bacteroides.s_Bacteroides_dorei)	Inverse variance weighted	15	0.164985606886436	0.0968183506754495	0.0883673158114438	1.17937614369446	0.975526103247969	1.42582354658126
GCST90027824	finn-b-N14_ACUTERENFAIL	Acute renal failure || id:finn-b-N14_ACUTERENFAIL	Gut microbiota abundance (k_Bacteria.p_Bacteroidetes.c_Bacteroidia.o_Bacteroidales.f_Bacteroidaceae.g_Bacteroides.s_Bacteroides_dorei)	MR Egger	15	-0.0861428	0.529859900284462	0.873351743240258	0.917463204032885	0.324760201993123	2.59188
GCST90027824	finn-b-N14_ACUTERENFAIL	Acute renal failure || id:finn-b-N14_ACUTERENFAIL	Gut microbiota abundance (k_Bacteria.p_Bacteroidetes.c_Bacteroidia.o_Bacteroidales.f_Bacteroidaceae.g_Bacteroides.s_Bacteroides_dorei)	Weighted median	15	0.0919229090223155	0.125031711530686	0.462219672909749	1.09628030550256	0.858010239361322	1.40071814192729
GCST90027824	finn-b-N14_ACUTERENFAIL	Acute renal failure || id:finn-b-N14_ACUTERENFAIL	Gut microbiota abundance (k_Bacteria.p_Bacteroidetes.c_Bacteroidia.o_Bacteroidales.f_Bacteroidaceae.g_Bacteroides.s_Bacteroides_dorei)	Weighted mode	15	0.0732999055084207	0.213295124748081	0.736212342881119	1.07605320281052	0.708391381711609	1.63453498330414
GCST90027825	finn-b-N14_ACUTERENFAIL	Acute renal failure || id:finn-b-N14_ACUTERENFAIL	Gut microbiota abundance (k_Bacteria.p_Bacteroidetes.c_Bacteroidia.o_Bacteroidales.f_Bacteroidaceae.g_Bacteroides.s_Bacteroides_eggerthii)	Inverse variance weighted	7	0.040940989503843	0.088368834855605	0.643151711410001	1.04179062714976	0.876111487933656	1.23880091262915
GCST90027825	finn-b-N14_ACUTERENFAIL	Acute renal failure || id:finn-b-N14_ACUTERENFAIL	Gut microbiota abundance (k_Bacteria.p_Bacteroidetes.c_Bacteroidia.o_Bacteroidales.f_Bacteroidaceae.g_Bacteroides.s_Bacteroides_eggerthii)	MR Egger	7	-0.192991	0.290515021179865	0.535897782114778	0.824489160260389	0.46654503484943	1.45705628526573
GCST90027825	finn-b-N14_ACUTERENFAIL	Acute renal failure || id:finn-b-N14_ACUTERENFAIL	Gut microbiota abundance (k_Bacteria.p_Bacteroidetes.c_Bacteroidia.o_Bacteroidales.f_Bacteroidaceae.g_Bacteroides.s_Bacteroides_eggerthii)	Weighted median	7	-0.0399904	0.114178688031413	0.726155732509614	0.960798683479837	0.768142046165397	1.20177526381341
GCST90027825	finn-b-N14_ACUTERENFAIL	Acute renal failure || id:finn-b-N14_ACUTERENFAIL	Gut microbiota abundance (k_Bacteria.p_Bacteroidetes.c_Bacteroidia.o_Bacteroidales.f_Bacteroidaceae.g_Bacteroides.s_Bacteroides_eggerthii)	Weighted mode	7	-0.0697266	0.155030750747645	0.668675585531039	0.932648783345441	0.688261202384085	1.26381343313076
GCST90027826	finn-b-N14_ACUTERENFAIL	Acute renal failure || id:finn-b-N14_ACUTERENFAIL	Gut microbiota abundance (k_Bacteria.p_Bacteroidetes.c_Bacteroidia.o_Bacteroidales.f_Bacteroidaceae.g_Bacteroides.s_Bacteroides_faecis)	Inverse variance weighted	13	0.0962946586905855	0.0447680524616342	0.0314787071574641	1.10108346000913	1.00858592529227	1.20206
GCST90027826	finn-b-N14_ACUTERENFAIL	Acute renal failure || id:finn-b-N14_ACUTERENFAIL	Gut microbiota abundance (k_Bacteria.p_Bacteroidetes.c_Bacteroidia.o_Bacteroidales.f_Bacteroidaceae.g_Bacteroides.s_Bacteroides_faecis)	MR Egger	13	-0.207977	0.178286745646863	0.268068906749317	0.81222612118447	0.572685530855624	1.15196078194734
GCST90027826	finn-b-N14_ACUTERENFAIL	Acute renal failure || id:finn-b-N14_ACUTERENFAIL	Gut microbiota abundance (k_Bacteria.p_Bacteroidetes.c_Bacteroidia.o_Bacteroidales.f_Bacteroidaceae.g_Bacteroides.s_Bacteroides_faecis)	Weighted median	13	0.0992033712852943	0.0603309413817274	0.100110127921764	1.10429085777485	0.981134941507691	1.24290578897454
GCST90027826	finn-b-N14_ACUTERENFAIL	Acute renal failure || id:finn-b-N14_ACUTERENFAIL	Gut microbiota abundance (k_Bacteria.p_Bacteroidetes.c_Bacteroidia.o_Bacteroidales.f_Bacteroidaceae.g_Bacteroides.s_Bacteroides_faecis)	Weighted mode	13	0.0157036001249316	0.0915931162191047	0.866727475284022	1.0158275496212	0.848895736473022	1.21558580899081
GCST90027827	finn-b-N14_ACUTERENFAIL	Acute renal failure || id:finn-b-N14_ACUTERENFAIL	Gut microbiota abundance (k_Bacteria.p_Bacteroidetes.c_Bacteroidia.o_Bacteroidales.f_Bacteroidaceae.g_Bacteroides.s_Bacteroides_finegoldii)	Inverse variance weighted	16	-0.0354465	0.0487943998798275	0.467565893312293	0.965174410842994	0.877144546330951	1.06203891621147
GCST90027827	finn-b-N14_ACUTERENFAIL	Acute renal failure || id:finn-b-N14_ACUTERENFAIL	Gut microbiota abundance (k_Bacteria.p_Bacteroidetes.c_Bacteroidia.o_Bacteroidales.f_Bacteroidaceae.g_Bacteroides.s_Bacteroides_finegoldii)	MR Egger	16	0.0751987081053272	0.176341875626253	0.676273597038042	1.07809835648351	0.763050267771937	1.52322345636058
GCST90027827	finn-b-N14_ACUTERENFAIL	Acute renal failure || id:finn-b-N14_ACUTERENFAIL	Gut microbiota abundance (k_Bacteria.p_Bacteroidetes.c_Bacteroidia.o_Bacteroidales.f_Bacteroidaceae.g_Bacteroides.s_Bacteroides_finegoldii)	Weighted median	16	-0.0508075	0.0649649776866988	0.434170710543807	0.950461653442713	0.836826249132653	1.07952798517181
GCST90027827	finn-b-N14_ACUTERENFAIL	Acute renal failure || id:finn-b-N14_ACUTERENFAIL	Gut microbiota abundance (k_Bacteria.p_Bacteroidetes.c_Bacteroidia.o_Bacteroidales.f_Bacteroidaceae.g_Bacteroides.s_Bacteroides_finegoldii)	Weighted mode	16	-0.061466	0.112626307064583	0.593260891647375	0.940384937470847	0.754112633038684	1.17266810271919
GCST90027828	finn-b-N14_ACUTERENFAIL	Acute renal failure || id:finn-b-N14_ACUTERENFAIL	Gut microbiota abundance (k_Bacteria.p_Bacteroidetes.c_Bacteroidia.o_Bacteroidales.f_Bacteroidaceae.g_Bacteroides.s_Bacteroides_fragilis)	Inverse variance weighted	16	-0.169961	0.0676419833016681	0.0119826332220216	0.843697727156789	0.738939462896682	0.963307402773072
GCST90027828	finn-b-N14_ACUTERENFAIL	Acute renal failure || id:finn-b-N14_ACUTERENFAIL	Gut microbiota abundance (k_Bacteria.p_Bacteroidetes.c_Bacteroidia.o_Bacteroidales.f_Bacteroidaceae.g_Bacteroides.s_Bacteroides_fragilis)	MR Egger	16	0.117323281307969	0.297889350461481	0.699626236885351	1.12448289523772	0.627168618425052	2.01614325802451
GCST90027828	finn-b-N14_ACUTERENFAIL	Acute renal failure || id:finn-b-N14_ACUTERENFAIL	Gut microbiota abundance (k_Bacteria.p_Bacteroidetes.c_Bacteroidia.o_Bacteroidales.f_Bacteroidaceae.g_Bacteroides.s_Bacteroides_fragilis)	Weighted median	16	-0.079707	0.0924375521552661	0.388533702423643	0.923386848920667	0.770369804952748	1.10679736832616
GCST90027828	finn-b-N14_ACUTERENFAIL	Acute renal failure || id:finn-b-N14_ACUTERENFAIL	Gut microbiota abundance (k_Bacteria.p_Bacteroidetes.c_Bacteroidia.o_Bacteroidales.f_Bacteroidaceae.g_Bacteroides.s_Bacteroides_fragilis)	Weighted mode	16	0.00343475504265367	0.160621915113831	0.983221125739994	1.00344066057317	0.732432422308835	1.37472499663178
GCST90027829	finn-b-N14_ACUTERENFAIL	Acute renal failure || id:finn-b-N14_ACUTERENFAIL	Gut microbiota abundance (k_Bacteria.p_Bacteroidetes.c_Bacteroidia.o_Bacteroidales.f_Bacteroidaceae.g_Bacteroides.s_Bacteroides_intestinalis)	Inverse variance weighted	3	0.08103642750549	0.111596027470784	0.467741480136713	1.08441039821302	0.871367217643751	1.34954114401087
GCST90027829	finn-b-N14_ACUTERENFAIL	Acute renal failure || id:finn-b-N14_ACUTERENFAIL	Gut microbiota abundance (k_Bacteria.p_Bacteroidetes.c_Bacteroidia.o_Bacteroidales.f_Bacteroidaceae.g_Bacteroides.s_Bacteroides_intestinalis)	MR Egger	3	0.646776004901481	0.528910142996104	0.436389607048642	1.90937507928424	0.677132793505225	5.38404464878949
GCST90027829	finn-b-N14_ACUTERENFAIL	Acute renal failure || id:finn-b-N14_ACUTERENFAIL	Gut microbiota abundance (k_Bacteria.p_Bacteroidetes.c_Bacteroidia.o_Bacteroidales.f_Bacteroidaceae.g_Bacteroides.s_Bacteroides_intestinalis)	Weighted median	3	0.051550031801167	0.13587074824061	0.704387189735529	1.05290186355104	0.806737748222515	1.37417932495639
GCST90027829	finn-b-N14_ACUTERENFAIL	Acute renal failure || id:finn-b-N14_ACUTERENFAIL	Gut microbiota abundance (k_Bacteria.p_Bacteroidetes.c_Bacteroidia.o_Bacteroidales.f_Bacteroidaceae.g_Bacteroides.s_Bacteroides_intestinalis)	Weighted mode	3	0.0240074860223308	0.144306041763168	0.883167748421862	1.02429798577952	0.771952425517586	1.35913345044353
GCST90027830	finn-b-N14_ACUTERENFAIL	Acute renal failure || id:finn-b-N14_ACUTERENFAIL	Gut microbiota abundance (k_Bacteria.p_Bacteroidetes.c_Bacteroidia.o_Bacteroidales.f_Bacteroidaceae.g_Bacteroides.s_Bacteroides_massiliensis)	Inverse variance weighted	6	0.031209720577496	0.113570240059244	0.783465713114937	1.03170185030743	0.825812152224895	1.28892352220788
GCST90027830	finn-b-N14_ACUTERENFAIL	Acute renal failure || id:finn-b-N14_ACUTERENFAIL	Gut microbiota abundance (k_Bacteria.p_Bacteroidetes.c_Bacteroidia.o_Bacteroidales.f_Bacteroidaceae.g_Bacteroides.s_Bacteroides_massiliensis)	MR Egger	6	0.442802835171979	0.547750101405119	0.464194266548609	1.55706530556195	0.53217262266322	4.55576304104431
GCST90027830	finn-b-N14_ACUTERENFAIL	Acute renal failure || id:finn-b-N14_ACUTERENFAIL	Gut microbiota abundance (k_Bacteria.p_Bacteroidetes.c_Bacteroidia.o_Bacteroidales.f_Bacteroidaceae.g_Bacteroides.s_Bacteroides_massiliensis)	Weighted median	6	0.0715911566269601	0.136528057743738	0.600021529017331	1.07421606815173	0.822009080992568	1.40380463885143
GCST90027830	finn-b-N14_ACUTERENFAIL	Acute renal failure || id:finn-b-N14_ACUTERENFAIL	Gut microbiota abundance (k_Bacteria.p_Bacteroidetes.c_Bacteroidia.o_Bacteroidales.f_Bacteroidaceae.g_Bacteroides.s_Bacteroides_massiliensis)	Weighted mode	6	0.0702382786146232	0.164451533094391	0.68706930692742	1.07276376746697	0.7771773334701	1.48077157069354
GCST90027832	finn-b-N14_ACUTERENFAIL	Acute renal failure || id:finn-b-N14_ACUTERENFAIL	Gut microbiota abundance (k_Bacteria.p_Bacteroidetes.c_Bacteroidia.o_Bacteroidales.f_Bacteroidaceae.g_Bacteroides.s_Bacteroides_ovatus)	Inverse variance weighted	14	0.137438870214854	0.0915498571881635	0.133292	1.1473315676961	0.958870883394235	1.37283314054993
GCST90027832	finn-b-N14_ACUTERENFAIL	Acute renal failure || id:finn-b-N14_ACUTERENFAIL	Gut microbiota abundance (k_Bacteria.p_Bacteroidetes.c_Bacteroidia.o_Bacteroidales.f_Bacteroidaceae.g_Bacteroides.s_Bacteroides_ovatus)	MR Egger	14	-0.00862788	0.38656872540628	0.982560211409554	0.991409228445182	0.464728187769718	2.11498308928339
GCST90027832	finn-b-N14_ACUTERENFAIL	Acute renal failure || id:finn-b-N14_ACUTERENFAIL	Gut microbiota abundance (k_Bacteria.p_Bacteroidetes.c_Bacteroidia.o_Bacteroidales.f_Bacteroidaceae.g_Bacteroides.s_Bacteroides_ovatus)	Weighted median	14	0.0806832794845232	0.118299201272033	0.495221717179845	1.08402750843933	0.859690227667751	1.36690589381382
GCST90027832	finn-b-N14_ACUTERENFAIL	Acute renal failure || id:finn-b-N14_ACUTERENFAIL	Gut microbiota abundance (k_Bacteria.p_Bacteroidetes.c_Bacteroidia.o_Bacteroidales.f_Bacteroidaceae.g_Bacteroides.s_Bacteroides_ovatus)	Weighted mode	14	-0.051148	0.227673317036331	0.825739903475506	0.950137994479888	0.608117141288823	1.48452024661068
GCST90027833	finn-b-N14_ACUTERENFAIL	Acute renal failure || id:finn-b-N14_ACUTERENFAIL	Gut microbiota abundance (k_Bacteria.p_Bacteroidetes.c_Bacteroidia.o_Bacteroidales.f_Bacteroidaceae.g_Bacteroides.s_Bacteroides_plebeius)	Inverse variance weighted	7	-0.0778252	0.0685149432243469	0.256004076121249	0.925126126412874	0.808872087245438	1.05808861903773
GCST90027833	finn-b-N14_ACUTERENFAIL	Acute renal failure || id:finn-b-N14_ACUTERENFAIL	Gut microbiota abundance (k_Bacteria.p_Bacteroidetes.c_Bacteroidia.o_Bacteroidales.f_Bacteroidaceae.g_Bacteroides.s_Bacteroides_plebeius)	MR Egger	7	-0.139231	0.30389271891444	0.666061430596688	0.870026665646516	0.479572044509536	1.57837890594756
GCST90027833	finn-b-N14_ACUTERENFAIL	Acute renal failure || id:finn-b-N14_ACUTERENFAIL	Gut microbiota abundance (k_Bacteria.p_Bacteroidetes.c_Bacteroidia.o_Bacteroidales.f_Bacteroidaceae.g_Bacteroides.s_Bacteroides_plebeius)	Weighted median	7	-0.00590649	0.0851488267621489	0.944697729477072	0.994110915371996	0.841307378487553	1.1746675915744
GCST90027833	finn-b-N14_ACUTERENFAIL	Acute renal failure || id:finn-b-N14_ACUTERENFAIL	Gut microbiota abundance (k_Bacteria.p_Bacteroidetes.c_Bacteroidia.o_Bacteroidales.f_Bacteroidaceae.g_Bacteroides.s_Bacteroides_plebeius)	Weighted mode	7	0.00807316414263271	0.123170090185522	0.949869552926083	1.00810584000562	0.791884118719401	1.28336629139236
GCST90027834	finn-b-N14_ACUTERENFAIL	Acute renal failure || id:finn-b-N14_ACUTERENFAIL	Gut microbiota abundance (k_Bacteria.p_Bacteroidetes.c_Bacteroidia.o_Bacteroidales.f_Bacteroidaceae.g_Bacteroides.s_Bacteroides_salyersiae)	Inverse variance weighted	9	-0.0103618	0.0534559035632636	0.846302636668967	0.989691706512692	0.891245494168489	1.09901220297764
GCST90027834	finn-b-N14_ACUTERENFAIL	Acute renal failure || id:finn-b-N14_ACUTERENFAIL	Gut microbiota abundance (k_Bacteria.p_Bacteroidetes.c_Bacteroidia.o_Bacteroidales.f_Bacteroidaceae.g_Bacteroides.s_Bacteroides_salyersiae)	MR Egger	9	-0.184916	0.221268618309476	0.430917024951033	0.831174125697543	0.538696761816497	1.28244770749969
GCST90027834	finn-b-N14_ACUTERENFAIL	Acute renal failure || id:finn-b-N14_ACUTERENFAIL	Gut microbiota abundance (k_Bacteria.p_Bacteroidetes.c_Bacteroidia.o_Bacteroidales.f_Bacteroidaceae.g_Bacteroides.s_Bacteroides_salyersiae)	Weighted median	9	-0.0219386	0.0680262532695729	0.747072005139575	0.978300261472736	0.856183893845099	1.11783392385419
GCST90027834	finn-b-N14_ACUTERENFAIL	Acute renal failure || id:finn-b-N14_ACUTERENFAIL	Gut microbiota abundance (k_Bacteria.p_Bacteroidetes.c_Bacteroidia.o_Bacteroidales.f_Bacteroidaceae.g_Bacteroides.s_Bacteroides_salyersiae)	Weighted mode	9	-0.0214663	0.0953672414078546	0.827551824615795	0.978762465238989	0.81189351300376	1.17992809157507
GCST90027835	finn-b-N14_ACUTERENFAIL	Acute renal failure || id:finn-b-N14_ACUTERENFAIL	Gut microbiota abundance (k_Bacteria.p_Bacteroidetes.c_Bacteroidia.o_Bacteroidales.f_Bacteroidaceae.g_Bacteroides.s_Bacteroides_stercoris)	Inverse variance weighted	7	-0.0971934	0.124521912534366	0.435077612426864	0.90738052260079	0.710876668952352	1.15820289053609
GCST90027835	finn-b-N14_ACUTERENFAIL	Acute renal failure || id:finn-b-N14_ACUTERENFAIL	Gut microbiota abundance (k_Bacteria.p_Bacteroidetes.c_Bacteroidia.o_Bacteroidales.f_Bacteroidaceae.g_Bacteroides.s_Bacteroides_stercoris)	MR Egger	7	1.18719528156447	1.1714438800417	0.357349433300357	3.2778747868655	0.329943212284121	32.5645829898639
GCST90027835	finn-b-N14_ACUTERENFAIL	Acute renal failure || id:finn-b-N14_ACUTERENFAIL	Gut microbiota abundance (k_Bacteria.p_Bacteroidetes.c_Bacteroidia.o_Bacteroidales.f_Bacteroidaceae.g_Bacteroides.s_Bacteroides_stercoris)	Weighted median	7	-0.0149017	0.17120989014997	0.930641691575816	0.98520879702459	0.704354802966814	1.37805033719685
GCST90027835	finn-b-N14_ACUTERENFAIL	Acute renal failure || id:finn-b-N14_ACUTERENFAIL	Gut microbiota abundance (k_Bacteria.p_Bacteroidetes.c_Bacteroidia.o_Bacteroidales.f_Bacteroidaceae.g_Bacteroides.s_Bacteroides_stercoris)	Weighted mode	7	0.104489584692778	0.240549043220332	0.679199171180031	1.11014383131694	0.69281897031176	1.77884754751516
GCST90027836	finn-b-N14_ACUTERENFAIL	Acute renal failure || id:finn-b-N14_ACUTERENFAIL	Gut microbiota abundance (k_Bacteria.p_Bacteroidetes.c_Bacteroidia.o_Bacteroidales.f_Bacteroidaceae.g_Bacteroides.s_Bacteroides_thetaiotaomicron)	Inverse variance weighted	8	-0.20464	0.120005431411325	0.0881473832378834	0.814941020689716	0.644132917089359	1.03104320487733
GCST90027836	finn-b-N14_ACUTERENFAIL	Acute renal failure || id:finn-b-N14_ACUTERENFAIL	Gut microbiota abundance (k_Bacteria.p_Bacteroidetes.c_Bacteroidia.o_Bacteroidales.f_Bacteroidaceae.g_Bacteroides.s_Bacteroides_thetaiotaomicron)	MR Egger	8	0.0554661889858765	0.485594341370307	0.912787160958888	1.05703327710116	0.408077276184269	2.73801
GCST90027836	finn-b-N14_ACUTERENFAIL	Acute renal failure || id:finn-b-N14_ACUTERENFAIL	Gut microbiota abundance (k_Bacteria.p_Bacteroidetes.c_Bacteroidia.o_Bacteroidales.f_Bacteroidaceae.g_Bacteroides.s_Bacteroides_thetaiotaomicron)	Weighted median	8	-0.146606	0.150418524465493	0.329731432433265	0.863634040884206	0.643118376324751	1.15976122597584
GCST90027836	finn-b-N14_ACUTERENFAIL	Acute renal failure || id:finn-b-N14_ACUTERENFAIL	Gut microbiota abundance (k_Bacteria.p_Bacteroidetes.c_Bacteroidia.o_Bacteroidales.f_Bacteroidaceae.g_Bacteroides.s_Bacteroides_thetaiotaomicron)	Weighted mode	8	-0.102362	0.24625647344573	0.690095225378033	0.902702379291661	0.557091901535376	1.4627238043364
GCST90027837	finn-b-N14_ACUTERENFAIL	Acute renal failure || id:finn-b-N14_ACUTERENFAIL	Gut microbiota abundance (k_Bacteria.p_Bacteroidetes.c_Bacteroidia.o_Bacteroidales.f_Bacteroidaceae.g_Bacteroides.s_Bacteroides_uniformis)	Inverse variance weighted	7	-0.0913219	0.154666862386104	0.554894064202458	0.912723876282686	0.674037905509619	1.23593178889047
GCST90027837	finn-b-N14_ACUTERENFAIL	Acute renal failure || id:finn-b-N14_ACUTERENFAIL	Gut microbiota abundance (k_Bacteria.p_Bacteroidetes.c_Bacteroidia.o_Bacteroidales.f_Bacteroidaceae.g_Bacteroides.s_Bacteroides_uniformis)	MR Egger	7	0.376527096241953	0.780287113150903	0.649800252341099	1.45721502394013	0.315740171555715	6.72538947304061
GCST90027837	finn-b-N14_ACUTERENFAIL	Acute renal failure || id:finn-b-N14_ACUTERENFAIL	Gut microbiota abundance (k_Bacteria.p_Bacteroidetes.c_Bacteroidia.o_Bacteroidales.f_Bacteroidaceae.g_Bacteroides.s_Bacteroides_uniformis)	Weighted median	7	0.0705126419718519	0.202322953574231	0.72745323620515	1.0730581349157	0.721776065321036	1.59530610147985
GCST90027837	finn-b-N14_ACUTERENFAIL	Acute renal failure || id:finn-b-N14_ACUTERENFAIL	Gut microbiota abundance (k_Bacteria.p_Bacteroidetes.c_Bacteroidia.o_Bacteroidales.f_Bacteroidaceae.g_Bacteroides.s_Bacteroides_uniformis)	Weighted mode	7	0.177498247252964	0.285432075795687	0.556910514261136	1.19422596472461	0.682530119810319	2.08954244424958
GCST90027838	finn-b-N14_ACUTERENFAIL	Acute renal failure || id:finn-b-N14_ACUTERENFAIL	Gut microbiota abundance (k_Bacteria.p_Bacteroidetes.c_Bacteroidia.o_Bacteroidales.f_Bacteroidaceae.g_Bacteroides.s_Bacteroides_vulgatus)	Inverse variance weighted	8	-0.193757	0.132976624077514	0.145095189244162	0.823857953686604	0.634834252765721	1.0691639981549
GCST90027838	finn-b-N14_ACUTERENFAIL	Acute renal failure || id:finn-b-N14_ACUTERENFAIL	Gut microbiota abundance (k_Bacteria.p_Bacteroidetes.c_Bacteroidia.o_Bacteroidales.f_Bacteroidaceae.g_Bacteroides.s_Bacteroides_vulgatus)	MR Egger	8	0.596910355943061	0.538465632702715	0.310075366800604	1.81649778980029	0.632242482135587	5.21898530007626
GCST90027838	finn-b-N14_ACUTERENFAIL	Acute renal failure || id:finn-b-N14_ACUTERENFAIL	Gut microbiota abundance (k_Bacteria.p_Bacteroidetes.c_Bacteroidia.o_Bacteroidales.f_Bacteroidaceae.g_Bacteroides.s_Bacteroides_vulgatus)	Weighted median	8	0.00750497933368137	0.177576965879332	0.966288843005584	1.0075332122761	0.711381892025774	1.4269735921288
GCST90027838	finn-b-N14_ACUTERENFAIL	Acute renal failure || id:finn-b-N14_ACUTERENFAIL	Gut microbiota abundance (k_Bacteria.p_Bacteroidetes.c_Bacteroidia.o_Bacteroidales.f_Bacteroidaceae.g_Bacteroides.s_Bacteroides_vulgatus)	Weighted mode	8	0.0174356901572141	0.251814838961892	0.946734925035331	1.01758857908493	0.621188069036472	1.66695
GCST90027839	finn-b-N14_ACUTERENFAIL	Acute renal failure || id:finn-b-N14_ACUTERENFAIL	Gut microbiota abundance (k_Bacteria.p_Bacteroidetes.c_Bacteroidia.o_Bacteroidales.f_Bacteroidaceae.g_Bacteroides.s_Bacteroides_xylanisolvens)	Inverse variance weighted	13	0.0859749897650658	0.090569439026281	0.34248253056594	1.08977907233367	0.912523800864524	1.30146569916453
GCST90027839	finn-b-N14_ACUTERENFAIL	Acute renal failure || id:finn-b-N14_ACUTERENFAIL	Gut microbiota abundance (k_Bacteria.p_Bacteroidetes.c_Bacteroidia.o_Bacteroidales.f_Bacteroidaceae.g_Bacteroides.s_Bacteroides_xylanisolvens)	MR Egger	13	0.398085716909299	0.303368289890541	0.216168442111561	1.48897165448566	0.821588077924182	2.69847706829355
GCST90027839	finn-b-N14_ACUTERENFAIL	Acute renal failure || id:finn-b-N14_ACUTERENFAIL	Gut microbiota abundance (k_Bacteria.p_Bacteroidetes.c_Bacteroidia.o_Bacteroidales.f_Bacteroidaceae.g_Bacteroides.s_Bacteroides_xylanisolvens)	Weighted median	13	0.0284153521050315	0.123854936774523	0.81853902604186	1.0288229194541	0.807073671761074	1.31149935455633
GCST90027839	finn-b-N14_ACUTERENFAIL	Acute renal failure || id:finn-b-N14_ACUTERENFAIL	Gut microbiota abundance (k_Bacteria.p_Bacteroidetes.c_Bacteroidia.o_Bacteroidales.f_Bacteroidaceae.g_Bacteroides.s_Bacteroides_xylanisolvens)	Weighted mode	13	0.0108707274978559	0.187836026969535	0.954801938254077	1.01093002854306	0.699571072470564	1.46086589744327
GCST90027840	finn-b-N14_ACUTERENFAIL	Acute renal failure || id:finn-b-N14_ACUTERENFAIL	Gut microbiota abundance (k_Bacteria.p_Firmicutes.c_Clostridia.o_Clostridiales.f_Lachnospiraceae.g_Blautia.s_Ruminococcus_obeum)	Inverse variance weighted	13	-0.0675373	0.0934574497827801	0.469893068943976	0.934692845787881	0.778244985941046	1.12259087016235
GCST90027840	finn-b-N14_ACUTERENFAIL	Acute renal failure || id:finn-b-N14_ACUTERENFAIL	Gut microbiota abundance (k_Bacteria.p_Firmicutes.c_Clostridia.o_Clostridiales.f_Lachnospiraceae.g_Blautia.s_Ruminococcus_obeum)	MR Egger	13	-0.302196	0.344863459429461	0.399610833212951	0.739193052659679	0.376014137096256	1.45315379182262
GCST90027840	finn-b-N14_ACUTERENFAIL	Acute renal failure || id:finn-b-N14_ACUTERENFAIL	Gut microbiota abundance (k_Bacteria.p_Firmicutes.c_Clostridia.o_Clostridiales.f_Lachnospiraceae.g_Blautia.s_Ruminococcus_obeum)	Weighted median	13	-0.0982416	0.127106105266507	0.439575742453826	0.90642992087899	0.706544193946647	1.16286455752368
GCST90027840	finn-b-N14_ACUTERENFAIL	Acute renal failure || id:finn-b-N14_ACUTERENFAIL	Gut microbiota abundance (k_Bacteria.p_Firmicutes.c_Clostridia.o_Clostridiales.f_Lachnospiraceae.g_Blautia.s_Ruminococcus_obeum)	Weighted mode	13	-0.157871	0.197268618971263	0.439103952749779	0.85396031437075	0.580121885707029	1.25706034626053
GCST90027841	finn-b-N14_ACUTERENFAIL	Acute renal failure || id:finn-b-N14_ACUTERENFAIL	Gut microbiota abundance (k_Bacteria.p_Firmicutes.c_Clostridia.o_Clostridiales.f_Lachnospiraceae.g_Blautia.s_Ruminococcus_torques)	Inverse variance weighted	7	-0.091888	0.109222897687274	0.400186360098759	0.9122073455309	0.736412510042572	1.12996755200754
GCST90027841	finn-b-N14_ACUTERENFAIL	Acute renal failure || id:finn-b-N14_ACUTERENFAIL	Gut microbiota abundance (k_Bacteria.p_Firmicutes.c_Clostridia.o_Clostridiales.f_Lachnospiraceae.g_Blautia.s_Ruminococcus_torques)	MR Egger	7	-0.588705	0.568238981878812	0.347676945771174	0.5550455514072	0.182235859700885	1.69053206455956
GCST90027841	finn-b-N14_ACUTERENFAIL	Acute renal failure || id:finn-b-N14_ACUTERENFAIL	Gut microbiota abundance (k_Bacteria.p_Firmicutes.c_Clostridia.o_Clostridiales.f_Lachnospiraceae.g_Blautia.s_Ruminococcus_torques)	Weighted median	7	-0.0594664	0.138857633448774	0.668465878174395	0.942267193840524	0.717754736492256	1.23700676491137
GCST90027841	finn-b-N14_ACUTERENFAIL	Acute renal failure || id:finn-b-N14_ACUTERENFAIL	Gut microbiota abundance (k_Bacteria.p_Firmicutes.c_Clostridia.o_Clostridiales.f_Lachnospiraceae.g_Blautia.s_Ruminococcus_torques)	Weighted mode	7	-0.0685096	0.188376415938193	0.728564590945055	0.933784492401123	0.645501736327855	1.35081507791011
GCST90027842	finn-b-N14_ACUTERENFAIL	Acute renal failure || id:finn-b-N14_ACUTERENFAIL	Gut microbiota abundance (k_Bacteria.p_Firmicutes.c_Clostridia.o_Clostridiales.f_Lachnospiraceae.g_Butyrivibrio.s_Butyrivibrio_crossotus)	Inverse variance weighted (multiplicative random effects)	11	0.0226420332611964	0.0689528020733117	0.742631905055707	1.02290030971409	0.893592469150402	1.17091971982261
GCST90027842	finn-b-N14_ACUTERENFAIL	Acute renal failure || id:finn-b-N14_ACUTERENFAIL	Gut microbiota abundance (k_Bacteria.p_Firmicutes.c_Clostridia.o_Clostridiales.f_Lachnospiraceae.g_Butyrivibrio.s_Butyrivibrio_crossotus)	MR Egger	11	0.474518671625651	0.189039729016316	0.0333023859809186	1.60724040086625	1.10960134565178	2.32806288159224
GCST90027842	finn-b-N14_ACUTERENFAIL	Acute renal failure || id:finn-b-N14_ACUTERENFAIL	Gut microbiota abundance (k_Bacteria.p_Firmicutes.c_Clostridia.o_Clostridiales.f_Lachnospiraceae.g_Butyrivibrio.s_Butyrivibrio_crossotus)	Weighted median	11	-0.0409062	0.0772430810958677	0.59640515844954	0.959919196142456	0.825057162065454	1.11682548251084
GCST90027842	finn-b-N14_ACUTERENFAIL	Acute renal failure || id:finn-b-N14_ACUTERENFAIL	Gut microbiota abundance (k_Bacteria.p_Firmicutes.c_Clostridia.o_Clostridiales.f_Lachnospiraceae.g_Butyrivibrio.s_Butyrivibrio_crossotus)	Weighted mode	11	-0.0526236	0.146670371899727	0.727212874958935	0.948737050455923	0.711700908364416	1.26471946337171
GCST90027843	finn-b-N14_ACUTERENFAIL	Acute renal failure || id:finn-b-N14_ACUTERENFAIL	Gut microbiota abundance (k_Bacteria.p_Firmicutes.c_Clostridia.o_Clostridiales.f_Lachnospiraceae.g_Coprococcus.s_Coprococcus_catus)	Inverse variance weighted (multiplicative random effects)	6	-0.0909673	0.220281936117583	0.679636883875964	0.913047531788624	0.592905688808395	1.40605126758145
GCST90027843	finn-b-N14_ACUTERENFAIL	Acute renal failure || id:finn-b-N14_ACUTERENFAIL	Gut microbiota abundance (k_Bacteria.p_Firmicutes.c_Clostridia.o_Clostridiales.f_Lachnospiraceae.g_Coprococcus.s_Coprococcus_catus)	MR Egger	6	0.855672230425474	0.679479829930171	0.2763954389049	2.35295557737996	0.621196242664492	8.91248138491023
GCST90027843	finn-b-N14_ACUTERENFAIL	Acute renal failure || id:finn-b-N14_ACUTERENFAIL	Gut microbiota abundance (k_Bacteria.p_Firmicutes.c_Clostridia.o_Clostridiales.f_Lachnospiraceae.g_Coprococcus.s_Coprococcus_catus)	Weighted median	6	0.0780908142272444	0.19894203246818	0.694666284781556	1.08122084444715	0.732101898278573	1.59682486442916
GCST90027843	finn-b-N14_ACUTERENFAIL	Acute renal failure || id:finn-b-N14_ACUTERENFAIL	Gut microbiota abundance (k_Bacteria.p_Firmicutes.c_Clostridia.o_Clostridiales.f_Lachnospiraceae.g_Coprococcus.s_Coprococcus_catus)	Weighted mode	6	0.117625570461688	0.218260480547146	0.613060097472597	1.12482286560259	0.733325968425273	1.72532616252405
GCST90027844	finn-b-N14_ACUTERENFAIL	Acute renal failure || id:finn-b-N14_ACUTERENFAIL	Gut microbiota abundance (k_Bacteria.p_Firmicutes.c_Clostridia.o_Clostridiales.f_Lachnospiraceae.g_Coprococcus.s_Coprococcus_comes)	Inverse variance weighted	9	-0.0537102	0.106178966245448	0.612964711009293	0.947706699550573	0.769648788439151	1.16695823064243
GCST90027844	finn-b-N14_ACUTERENFAIL	Acute renal failure || id:finn-b-N14_ACUTERENFAIL	Gut microbiota abundance (k_Bacteria.p_Firmicutes.c_Clostridia.o_Clostridiales.f_Lachnospiraceae.g_Coprococcus.s_Coprococcus_comes)	MR Egger	9	0.0406540242003434	0.719795808611462	0.956537818094986	1.04149171227741	0.25406992344933	4.26931677711493
GCST90027844	finn-b-N14_ACUTERENFAIL	Acute renal failure || id:finn-b-N14_ACUTERENFAIL	Gut microbiota abundance (k_Bacteria.p_Firmicutes.c_Clostridia.o_Clostridiales.f_Lachnospiraceae.g_Coprococcus.s_Coprococcus_comes)	Weighted median	9	-0.111346	0.13757540504747	0.418316025160725	0.894629033310685	0.683182037584482	1.17151954122248
GCST90027844	finn-b-N14_ACUTERENFAIL	Acute renal failure || id:finn-b-N14_ACUTERENFAIL	Gut microbiota abundance (k_Bacteria.p_Firmicutes.c_Clostridia.o_Clostridiales.f_Lachnospiraceae.g_Coprococcus.s_Coprococcus_comes)	Weighted mode	9	-0.154915	0.220137491641484	0.50157262781343	0.856487930923287	0.556335062362157	1.31857872251043
GCST90027845	finn-b-N14_ACUTERENFAIL	Acute renal failure || id:finn-b-N14_ACUTERENFAIL	Gut microbiota abundance (k_Bacteria.p_Firmicutes.c_Clostridia.o_Clostridiales.f_Lachnospiraceae.g_Coprococcus.s_Coprococcus_sp_ART55_1)	Inverse variance weighted	4	0.0896846599170917	0.0784079701269363	0.252697999960837	1.09382930109215	0.938009725651088	1.27553319247011
GCST90027845	finn-b-N14_ACUTERENFAIL	Acute renal failure || id:finn-b-N14_ACUTERENFAIL	Gut microbiota abundance (k_Bacteria.p_Firmicutes.c_Clostridia.o_Clostridiales.f_Lachnospiraceae.g_Coprococcus.s_Coprococcus_sp_ART55_1)	MR Egger	4	0.196666770940142	0.25639390252788	0.523228197135093	1.21733832060669	0.736485833606581	2.01213997499528
GCST90027845	finn-b-N14_ACUTERENFAIL	Acute renal failure || id:finn-b-N14_ACUTERENFAIL	Gut microbiota abundance (k_Bacteria.p_Firmicutes.c_Clostridia.o_Clostridiales.f_Lachnospiraceae.g_Coprococcus.s_Coprococcus_sp_ART55_1)	Weighted median	4	0.0641622031208036	0.0937829419502776	0.493876389229627	1.06626533630077	0.887228816585786	1.2814301633841
GCST90027845	finn-b-N14_ACUTERENFAIL	Acute renal failure || id:finn-b-N14_ACUTERENFAIL	Gut microbiota abundance (k_Bacteria.p_Firmicutes.c_Clostridia.o_Clostridiales.f_Lachnospiraceae.g_Coprococcus.s_Coprococcus_sp_ART55_1)	Weighted mode	4	0.0608875221958796	0.105099034468534	0.603000490276354	1.06277936837458	0.864930099309448	1.30588585915145
GCST90027847	finn-b-N14_ACUTERENFAIL	Acute renal failure || id:finn-b-N14_ACUTERENFAIL	Gut microbiota abundance (k_Bacteria.p_Firmicutes.c_Clostridia.o_Clostridiales.f_Lachnospiraceae.g_Dorea.s_Dorea_longicatena)	Inverse variance weighted	10	-0.0948114	0.108570106437395	0.382513813296476	0.909544423595291	0.735202838672678	1.12522832472577
GCST90027847	finn-b-N14_ACUTERENFAIL	Acute renal failure || id:finn-b-N14_ACUTERENFAIL	Gut microbiota abundance (k_Bacteria.p_Firmicutes.c_Clostridia.o_Clostridiales.f_Lachnospiraceae.g_Dorea.s_Dorea_longicatena)	MR Egger	10	0.126728664315818	0.50524418783691	0.808270252046286	1.13510898042079	0.421662543901751	3.05569564113843
GCST90027847	finn-b-N14_ACUTERENFAIL	Acute renal failure || id:finn-b-N14_ACUTERENFAIL	Gut microbiota abundance (k_Bacteria.p_Firmicutes.c_Clostridia.o_Clostridiales.f_Lachnospiraceae.g_Dorea.s_Dorea_longicatena)	Weighted median	10	-0.0229135	0.144597650977299	0.874091082703105	0.97734698043744	0.736147379035845	1.29757593027261
GCST90027847	finn-b-N14_ACUTERENFAIL	Acute renal failure || id:finn-b-N14_ACUTERENFAIL	Gut microbiota abundance (k_Bacteria.p_Firmicutes.c_Clostridia.o_Clostridiales.f_Lachnospiraceae.g_Dorea.s_Dorea_longicatena)	Weighted mode	10	-0.02836	0.212059026468786	0.896553757863205	0.972038361271527	0.641468178588951	1.47296250589056
GCST90027848	finn-b-N14_ACUTERENFAIL	Acute renal failure || id:finn-b-N14_ACUTERENFAIL	Gut microbiota abundance (k_Bacteria.p_Firmicutes.c_Clostridia.o_Clostridiales.f_Lachnospiraceae.g_Dorea.s_Dorea_unclassified)	Inverse variance weighted	10	0.0367901427897063	0.0732201483341909	0.61534449113121	1.03747527632409	0.898776083902415	1.19757853848347
GCST90027848	finn-b-N14_ACUTERENFAIL	Acute renal failure || id:finn-b-N14_ACUTERENFAIL	Gut microbiota abundance (k_Bacteria.p_Firmicutes.c_Clostridia.o_Clostridiales.f_Lachnospiraceae.g_Dorea.s_Dorea_unclassified)	MR Egger	10	0.0724200643481593	0.267911035285838	0.793761470310798	1.07510686328734	0.63591805720708	1.81761589309792
GCST90027848	finn-b-N14_ACUTERENFAIL	Acute renal failure || id:finn-b-N14_ACUTERENFAIL	Gut microbiota abundance (k_Bacteria.p_Firmicutes.c_Clostridia.o_Clostridiales.f_Lachnospiraceae.g_Dorea.s_Dorea_unclassified)	Weighted median	10	0.100634485631585	0.0965168271867628	0.297104586925029	1.10587235564611	0.915267876221904	1.33617020629027
GCST90027848	finn-b-N14_ACUTERENFAIL	Acute renal failure || id:finn-b-N14_ACUTERENFAIL	Gut microbiota abundance (k_Bacteria.p_Firmicutes.c_Clostridia.o_Clostridiales.f_Lachnospiraceae.g_Dorea.s_Dorea_unclassified)	Weighted mode	10	0.140942569603269	0.165639522394694	0.416888734708107	1.15135852310921	0.832176355988462	1.5929633655136
GCST90027850	finn-b-N14_ACUTERENFAIL	Acute renal failure || id:finn-b-N14_ACUTERENFAIL	Gut microbiota abundance (k_Bacteria.p_Firmicutes.c_Clostridia.o_Clostridiales.f_Lachnospiraceae.g_Lachnospiraceae_noname.s_Lachnospiraceae_bacterium_3_1_46FAA)	Inverse variance weighted	4	0.0422818332060727	0.183904384280888	0.818160115914642	1.04318844246773	0.727478553581218	1.49590956481269
GCST90027850	finn-b-N14_ACUTERENFAIL	Acute renal failure || id:finn-b-N14_ACUTERENFAIL	Gut microbiota abundance (k_Bacteria.p_Firmicutes.c_Clostridia.o_Clostridiales.f_Lachnospiraceae.g_Lachnospiraceae_noname.s_Lachnospiraceae_bacterium_3_1_46FAA)	MR Egger	4	-0.315062	0.941431343222063	0.769717647821295	0.72974354237361	0.115294269802815	4.61883872066454
GCST90027850	finn-b-N14_ACUTERENFAIL	Acute renal failure || id:finn-b-N14_ACUTERENFAIL	Gut microbiota abundance (k_Bacteria.p_Firmicutes.c_Clostridia.o_Clostridiales.f_Lachnospiraceae.g_Lachnospiraceae_noname.s_Lachnospiraceae_bacterium_3_1_46FAA)	Weighted median	4	0.0812830438768342	0.150362312052529	0.588796256925415	1.08467786454991	0.80781105732827	1.45643719428123
GCST90027850	finn-b-N14_ACUTERENFAIL	Acute renal failure || id:finn-b-N14_ACUTERENFAIL	Gut microbiota abundance (k_Bacteria.p_Firmicutes.c_Clostridia.o_Clostridiales.f_Lachnospiraceae.g_Lachnospiraceae_noname.s_Lachnospiraceae_bacterium_3_1_46FAA)	Weighted mode	4	0.141362180907688	0.255054097704612	0.618049160541262	1.15184174753707	0.698692987064782	1.89888754564849
GCST90027851	finn-b-N14_ACUTERENFAIL	Acute renal failure || id:finn-b-N14_ACUTERENFAIL	Gut microbiota abundance (k_Bacteria.p_Firmicutes.c_Clostridia.o_Clostridiales.f_Lachnospiraceae.g_Lachnospiraceae_noname.s_Lachnospiraceae_bacterium_5_1_63FAA)	Inverse variance weighted	6	0.0935359644316558	0.094401290414215	0.321766870565482	1.09805009337872	0.912569926409225	1.32122917124087
GCST90027851	finn-b-N14_ACUTERENFAIL	Acute renal failure || id:finn-b-N14_ACUTERENFAIL	Gut microbiota abundance (k_Bacteria.p_Firmicutes.c_Clostridia.o_Clostridiales.f_Lachnospiraceae.g_Lachnospiraceae_noname.s_Lachnospiraceae_bacterium_5_1_63FAA)	MR Egger	6	0.447524260257276	0.49567032351948	0.417651397828277	1.56443425503757	0.592153389460744	4.13314283409536
GCST90027851	finn-b-N14_ACUTERENFAIL	Acute renal failure || id:finn-b-N14_ACUTERENFAIL	Gut microbiota abundance (k_Bacteria.p_Firmicutes.c_Clostridia.o_Clostridiales.f_Lachnospiraceae.g_Lachnospiraceae_noname.s_Lachnospiraceae_bacterium_5_1_63FAA)	Weighted median	6	0.104227161301155	0.0881817554001415	0.237222231134319	1.10985254182979	0.933691608137381	1.31925001132153
GCST90027851	finn-b-N14_ACUTERENFAIL	Acute renal failure || id:finn-b-N14_ACUTERENFAIL	Gut microbiota abundance (k_Bacteria.p_Firmicutes.c_Clostridia.o_Clostridiales.f_Lachnospiraceae.g_Lachnospiraceae_noname.s_Lachnospiraceae_bacterium_5_1_63FAA)	Weighted mode	6	0.127163835178436	0.122791368007612	0.347849749366776	1.13560305427044	0.892697727796029	1.44460353904139
GCST90027852	finn-b-N14_ACUTERENFAIL	Acute renal failure || id:finn-b-N14_ACUTERENFAIL	Gut microbiota abundance (k_Bacteria.p_Firmicutes.c_Clostridia.o_Clostridiales.f_Lachnospiraceae.g_Lachnospiraceae_noname.s_Lachnospiraceae_bacterium_7_1_58FAA)	Inverse variance weighted	11	-0.0163882	0.110396928959331	0.881989057085374	0.983745330138617	0.792338795118041	1.22139024434032
GCST90027852	finn-b-N14_ACUTERENFAIL	Acute renal failure || id:finn-b-N14_ACUTERENFAIL	Gut microbiota abundance (k_Bacteria.p_Firmicutes.c_Clostridia.o_Clostridiales.f_Lachnospiraceae.g_Lachnospiraceae_noname.s_Lachnospiraceae_bacterium_7_1_58FAA)	MR Egger	11	0.530265151614684	0.584566070489623	0.387991279672444	1.69938284299074	0.540379101164263	5.34421490547879
GCST90027852	finn-b-N14_ACUTERENFAIL	Acute renal failure || id:finn-b-N14_ACUTERENFAIL	Gut microbiota abundance (k_Bacteria.p_Firmicutes.c_Clostridia.o_Clostridiales.f_Lachnospiraceae.g_Lachnospiraceae_noname.s_Lachnospiraceae_bacterium_7_1_58FAA)	Weighted median	11	-0.0943578	0.152184027408578	0.535241619288614	0.90995709018127	0.675272795716439	1.22620355984083
GCST90027852	finn-b-N14_ACUTERENFAIL	Acute renal failure || id:finn-b-N14_ACUTERENFAIL	Gut microbiota abundance (k_Bacteria.p_Firmicutes.c_Clostridia.o_Clostridiales.f_Lachnospiraceae.g_Lachnospiraceae_noname.s_Lachnospiraceae_bacterium_7_1_58FAA)	Weighted mode	11	-0.15459	0.25573667013424	0.558983048973783	0.856766250832352	0.519009016117201	1.41432689176938
GCST90027853	finn-b-N14_ACUTERENFAIL	Acute renal failure || id:finn-b-N14_ACUTERENFAIL	Gut microbiota abundance (k_Bacteria.p_Firmicutes.c_Clostridia.o_Clostridiales.f_Lachnospiraceae.g_Lachnospiraceae_noname.s_Lachnospiraceae_bacterium_8_1_57FAA)	Inverse variance weighted	17	0.0705443091648508	0.0511399016028019	0.167759836712614	1.0730921161928	0.97074651733745	1.18622798976765
GCST90027853	finn-b-N14_ACUTERENFAIL	Acute renal failure || id:finn-b-N14_ACUTERENFAIL	Gut microbiota abundance (k_Bacteria.p_Firmicutes.c_Clostridia.o_Clostridiales.f_Lachnospiraceae.g_Lachnospiraceae_noname.s_Lachnospiraceae_bacterium_8_1_57FAA)	MR Egger	17	-0.0685062	0.193833378921588	0.728685478714007	0.933787664931278	0.638636637496092	1.36534509920462
GCST90027853	finn-b-N14_ACUTERENFAIL	Acute renal failure || id:finn-b-N14_ACUTERENFAIL	Gut microbiota abundance (k_Bacteria.p_Firmicutes.c_Clostridia.o_Clostridiales.f_Lachnospiraceae.g_Lachnospiraceae_noname.s_Lachnospiraceae_bacterium_8_1_57FAA)	Weighted median	17	0.0388527626798174	0.0640633133597915	0.544199744193906	1.03961740190049	0.916941749627204	1.17870556420159
GCST90027853	finn-b-N14_ACUTERENFAIL	Acute renal failure || id:finn-b-N14_ACUTERENFAIL	Gut microbiota abundance (k_Bacteria.p_Firmicutes.c_Clostridia.o_Clostridiales.f_Lachnospiraceae.g_Lachnospiraceae_noname.s_Lachnospiraceae_bacterium_8_1_57FAA)	Weighted mode	17	-0.0290225	0.115160757446071	0.80423634959066	0.971394607240591	0.775119874191776	1.21736974420893
GCST90027854	finn-b-N14_ACUTERENFAIL	Acute renal failure || id:finn-b-N14_ACUTERENFAIL	Gut microbiota abundance (k_Bacteria.p_Firmicutes.c_Clostridia.o_Clostridiales.f_Lachnospiraceae.g_Roseburia.s_Roseburia_hominis)	Inverse variance weighted	7	-0.264994	0.14027483285837	0.0588779949557449	0.76721082730894	0.582787696933666	1.0099946457982
GCST90027854	finn-b-N14_ACUTERENFAIL	Acute renal failure || id:finn-b-N14_ACUTERENFAIL	Gut microbiota abundance (k_Bacteria.p_Firmicutes.c_Clostridia.o_Clostridiales.f_Lachnospiraceae.g_Roseburia.s_Roseburia_hominis)	MR Egger	7	-0.704463	1.34469580493895	0.622743758799498	0.494374183827187	0.0354346058820577	6.89737694411758
GCST90027854	finn-b-N14_ACUTERENFAIL	Acute renal failure || id:finn-b-N14_ACUTERENFAIL	Gut microbiota abundance (k_Bacteria.p_Firmicutes.c_Clostridia.o_Clostridiales.f_Lachnospiraceae.g_Roseburia.s_Roseburia_hominis)	Weighted median	7	-0.245562	0.172020615250727	0.153431574171783	0.782264807627503	0.558376187296094	1.09592465290429
GCST90027854	finn-b-N14_ACUTERENFAIL	Acute renal failure || id:finn-b-N14_ACUTERENFAIL	Gut microbiota abundance (k_Bacteria.p_Firmicutes.c_Clostridia.o_Clostridiales.f_Lachnospiraceae.g_Roseburia.s_Roseburia_hominis)	Weighted mode	7	-0.216448	0.266137217210511	0.447112366219722	0.8053741991111	0.478032187120173	1.35687013985689
GCST90027855	finn-b-N14_ACUTERENFAIL	Acute renal failure || id:finn-b-N14_ACUTERENFAIL	Gut microbiota abundance (k_Bacteria.p_Firmicutes.c_Clostridia.o_Clostridiales.f_Lachnospiraceae.g_Roseburia.s_Roseburia_intestinalis)	Inverse variance weighted	9	0.145034964912984	0.109697020045619	0.186121090559686	1.15607999179767	0.932420678478182	1.43338836030133
GCST90027855	finn-b-N14_ACUTERENFAIL	Acute renal failure || id:finn-b-N14_ACUTERENFAIL	Gut microbiota abundance (k_Bacteria.p_Firmicutes.c_Clostridia.o_Clostridiales.f_Lachnospiraceae.g_Roseburia.s_Roseburia_intestinalis)	MR Egger	9	0.413509906491234	0.418799277336903	0.356353177380264	1.51211586708496	0.665420120874795	3.43616660176156
GCST90027855	finn-b-N14_ACUTERENFAIL	Acute renal failure || id:finn-b-N14_ACUTERENFAIL	Gut microbiota abundance (k_Bacteria.p_Firmicutes.c_Clostridia.o_Clostridiales.f_Lachnospiraceae.g_Roseburia.s_Roseburia_intestinalis)	Weighted median	9	0.0848460767947092	0.152392053396039	0.577690173917467	1.08854950077431	0.807475675255598	1.46746218114982
GCST90027855	finn-b-N14_ACUTERENFAIL	Acute renal failure || id:finn-b-N14_ACUTERENFAIL	Gut microbiota abundance (k_Bacteria.p_Firmicutes.c_Clostridia.o_Clostridiales.f_Lachnospiraceae.g_Roseburia.s_Roseburia_intestinalis)	Weighted mode	9	0.00718106678786623	0.229690002301291	0.975824784341905	1.00720691247747	0.642099927095631	1.57991882841519
GCST90027856	finn-b-N14_ACUTERENFAIL	Acute renal failure || id:finn-b-N14_ACUTERENFAIL	Gut microbiota abundance (k_Bacteria.p_Firmicutes.c_Clostridia.o_Clostridiales.f_Lachnospiraceae.g_Roseburia.s_Roseburia_inulinivorans)	Inverse variance weighted	4	-0.0143389	0.247534938414875	0.953806945164079	0.985763408569612	0.606829520507442	1.6013220597149
GCST90027856	finn-b-N14_ACUTERENFAIL	Acute renal failure || id:finn-b-N14_ACUTERENFAIL	Gut microbiota abundance (k_Bacteria.p_Firmicutes.c_Clostridia.o_Clostridiales.f_Lachnospiraceae.g_Roseburia.s_Roseburia_inulinivorans)	MR Egger	4	0.610918503425129	0.977368756560811	0.595739064764124	1.84212261790151	0.27124731862384	12.5104121087745
GCST90027856	finn-b-N14_ACUTERENFAIL	Acute renal failure || id:finn-b-N14_ACUTERENFAIL	Gut microbiota abundance (k_Bacteria.p_Firmicutes.c_Clostridia.o_Clostridiales.f_Lachnospiraceae.g_Roseburia.s_Roseburia_inulinivorans)	Weighted median	4	-0.0522479	0.254937372872491	0.837615903295408	0.949093579587659	0.575840176906877	1.56428581911919
GCST90027856	finn-b-N14_ACUTERENFAIL	Acute renal failure || id:finn-b-N14_ACUTERENFAIL	Gut microbiota abundance (k_Bacteria.p_Firmicutes.c_Clostridia.o_Clostridiales.f_Lachnospiraceae.g_Roseburia.s_Roseburia_inulinivorans)	Weighted mode	4	-0.0823539	0.295236886673283	0.798413116423266	0.920945949742472	0.516325329410076	1.64264930274891
GCST90027857	finn-b-N14_ACUTERENFAIL	Acute renal failure || id:finn-b-N14_ACUTERENFAIL	Gut microbiota abundance (k_Bacteria.p_Firmicutes.c_Clostridia.o_Clostridiales.f_Lachnospiraceae.g_Roseburia.s_Roseburia_unclassified)	Inverse variance weighted	13	-0.0836471	0.0667726355266561	0.21030939303162	0.919755788320581	0.806927497071775	1.04836024700986
GCST90027857	finn-b-N14_ACUTERENFAIL	Acute renal failure || id:finn-b-N14_ACUTERENFAIL	Gut microbiota abundance (k_Bacteria.p_Firmicutes.c_Clostridia.o_Clostridiales.f_Lachnospiraceae.g_Roseburia.s_Roseburia_unclassified)	MR Egger	13	-0.0807166	0.29634562029715	0.790380129036229	0.922455120384972	0.516048786740879	1.6489205497381
GCST90027857	finn-b-N14_ACUTERENFAIL	Acute renal failure || id:finn-b-N14_ACUTERENFAIL	Gut microbiota abundance (k_Bacteria.p_Firmicutes.c_Clostridia.o_Clostridiales.f_Lachnospiraceae.g_Roseburia.s_Roseburia_unclassified)	Weighted median	13	-0.111729	0.0873503309203598	0.200864668013185	0.894286480101675	0.753568198386384	1.06128192538532
GCST90027857	finn-b-N14_ACUTERENFAIL	Acute renal failure || id:finn-b-N14_ACUTERENFAIL	Gut microbiota abundance (k_Bacteria.p_Firmicutes.c_Clostridia.o_Clostridiales.f_Lachnospiraceae.g_Roseburia.s_Roseburia_unclassified)	Weighted mode	13	-0.142057	0.145227405126575	0.347300784056717	0.867572193209932	0.652657842494508	1.15325590443269
GCST90027758	finn-b-N14_ACUTERENFAIL	Acute renal failure || id:finn-b-N14_ACUTERENFAIL	Gut microbiota abundance (k_Bacteria.p_Actinobacteria.c_Actinobacteria.o_Coriobacteriales.f_Coriobacteriaceae.g_Adlercreutzia.s_Adlercreutzia_equolifaciens)	Inverse variance weighted	7	-0.0172326	0.117451814326992	0.883352637883661	0.982915043014967	0.78079851570175	1.23735120182292
GCST90027758	finn-b-N14_ACUTERENFAIL	Acute renal failure || id:finn-b-N14_ACUTERENFAIL	Gut microbiota abundance (k_Bacteria.p_Actinobacteria.c_Actinobacteria.o_Coriobacteriales.f_Coriobacteriaceae.g_Adlercreutzia.s_Adlercreutzia_equolifaciens)	MR Egger	7	-0.371021	0.445154505379373	0.442564076019434	0.690029577472486	0.288366324523555	1.65116651042228
GCST90027758	finn-b-N14_ACUTERENFAIL	Acute renal failure || id:finn-b-N14_ACUTERENFAIL	Gut microbiota abundance (k_Bacteria.p_Actinobacteria.c_Actinobacteria.o_Coriobacteriales.f_Coriobacteriaceae.g_Adlercreutzia.s_Adlercreutzia_equolifaciens)	Weighted median	7	-0.0885594	0.149022474894474	0.552332388782875	0.915248745987133	0.683421521557212	1.22571537566204
GCST90027758	finn-b-N14_ACUTERENFAIL	Acute renal failure || id:finn-b-N14_ACUTERENFAIL	Gut microbiota abundance (k_Bacteria.p_Actinobacteria.c_Actinobacteria.o_Coriobacteriales.f_Coriobacteriaceae.g_Adlercreutzia.s_Adlercreutzia_equolifaciens)	Weighted mode	7	-0.130513	0.213244774233116	0.562973252890776	0.877644796221049	0.577831436721042	1.33301918065379
GCST90027759	finn-b-N14_ACUTERENFAIL	Acute renal failure || id:finn-b-N14_ACUTERENFAIL	Gut microbiota abundance (k_Bacteria.p_Actinobacteria.c_Actinobacteria.o_Coriobacteriales.f_Coriobacteriaceae.g_Collinsella.s_Collinsella_aerofaciens)	Inverse variance weighted	10	0.0312132655684428	0.1095224277722	0.775648523339255	1.03170550768763	0.832392917635962	1.27874256500883
GCST90027759	finn-b-N14_ACUTERENFAIL	Acute renal failure || id:finn-b-N14_ACUTERENFAIL	Gut microbiota abundance (k_Bacteria.p_Actinobacteria.c_Actinobacteria.o_Coriobacteriales.f_Coriobacteriaceae.g_Collinsella.s_Collinsella_aerofaciens)	MR Egger	10	-0.543555	0.438121184841652	0.249883617571673	0.580680134375051	0.246037149734934	1.37048172936931
GCST90027759	finn-b-N14_ACUTERENFAIL	Acute renal failure || id:finn-b-N14_ACUTERENFAIL	Gut microbiota abundance (k_Bacteria.p_Actinobacteria.c_Actinobacteria.o_Coriobacteriales.f_Coriobacteriaceae.g_Collinsella.s_Collinsella_aerofaciens)	Weighted median	10	-0.114009	0.14689515718142	0.437676404563532	0.892250193144165	0.669032119885923	1.18994347730501
GCST90027759	finn-b-N14_ACUTERENFAIL	Acute renal failure || id:finn-b-N14_ACUTERENFAIL	Gut microbiota abundance (k_Bacteria.p_Actinobacteria.c_Actinobacteria.o_Coriobacteriales.f_Coriobacteriaceae.g_Collinsella.s_Collinsella_aerofaciens)	Weighted mode	10	-0.158752	0.238975664415158	0.523149279582746	0.853207594533748	0.53411468698692	1.36293424821679
GCST90027760	finn-b-N14_ACUTERENFAIL	Acute renal failure || id:finn-b-N14_ACUTERENFAIL	Gut microbiota abundance (k_Bacteria.p_Actinobacteria.c_Actinobacteria.o_Coriobacteriales.f_Coriobacteriaceae.g_Eggerthella.s_Eggerthella_unclassified)	Inverse variance weighted	2	-0.167668	0.232748636684987	0.471289794332911	0.845634588047383	0.535874509382704	1.33445021918624
GCST90027761	finn-b-N14_ACUTERENFAIL	Acute renal failure || id:finn-b-N14_ACUTERENFAIL	Gut microbiota abundance (k_Bacteria.p_Actinobacteria.c_Actinobacteria.o_Coriobacteriales.f_Coriobacteriaceae.g_Gordonibacter.s_Gordonibacter_pamelaeae)	Inverse variance weighted	4	0.0311691007738289	0.0681570591052776	0.647446175572147	1.03165994363196	0.902651500681203	1.17910648627015
GCST90027761	finn-b-N14_ACUTERENFAIL	Acute renal failure || id:finn-b-N14_ACUTERENFAIL	Gut microbiota abundance (k_Bacteria.p_Actinobacteria.c_Actinobacteria.o_Coriobacteriales.f_Coriobacteriaceae.g_Gordonibacter.s_Gordonibacter_pamelaeae)	MR Egger	4	-0.303994	0.362352029592853	0.489794857261091	0.737865069904498	0.362690915017781	1.50112627265141
GCST90027761	finn-b-N14_ACUTERENFAIL	Acute renal failure || id:finn-b-N14_ACUTERENFAIL	Gut microbiota abundance (k_Bacteria.p_Actinobacteria.c_Actinobacteria.o_Coriobacteriales.f_Coriobacteriaceae.g_Gordonibacter.s_Gordonibacter_pamelaeae)	Weighted median	4	-0.000780255	0.0847240902095829	0.992652092503137	0.999220049119953	0.846335460962831	1.17972217000976
GCST90027761	finn-b-N14_ACUTERENFAIL	Acute renal failure || id:finn-b-N14_ACUTERENFAIL	Gut microbiota abundance (k_Bacteria.p_Actinobacteria.c_Actinobacteria.o_Coriobacteriales.f_Coriobacteriaceae.g_Gordonibacter.s_Gordonibacter_pamelaeae)	Weighted mode	4	-0.00560361	0.10261008240118	0.959881933752241	0.994412057122182	0.813247835363586	1.2159335645915
GCST90027762	finn-b-N14_ACUTERENFAIL	Acute renal failure || id:finn-b-N14_ACUTERENFAIL	Gut microbiota abundance (k_Bacteria.p_Bacteroidetes.c_Bacteroidia.o_Bacteroidales.f_Bacteroidales_noname.g_Bacteroidales_noname.s_Bacteroidales_bacterium_ph8)	Inverse variance weighted	8	0.0344808299818045	0.134811781888419	0.798128322491245	1.03508218564159	0.794732052102518	1.3481212041192
GCST90027762	finn-b-N14_ACUTERENFAIL	Acute renal failure || id:finn-b-N14_ACUTERENFAIL	Gut microbiota abundance (k_Bacteria.p_Bacteroidetes.c_Bacteroidia.o_Bacteroidales.f_Bacteroidales_noname.g_Bacteroidales_noname.s_Bacteroidales_bacterium_ph8)	MR Egger	8	-0.653921	0.610563636024495	0.325342575508265	0.520002592940107	0.157138734027218	1.72078958341104
GCST90027762	finn-b-N14_ACUTERENFAIL	Acute renal failure || id:finn-b-N14_ACUTERENFAIL	Gut microbiota abundance (k_Bacteria.p_Bacteroidetes.c_Bacteroidia.o_Bacteroidales.f_Bacteroidales_noname.g_Bacteroidales_noname.s_Bacteroidales_bacterium_ph8)	Weighted median	8	-0.0638941	0.176360695033732	0.717133890599347	0.938104380808579	0.66394164443591	1.32547767814736
GCST90027762	finn-b-N14_ACUTERENFAIL	Acute renal failure || id:finn-b-N14_ACUTERENFAIL	Gut microbiota abundance (k_Bacteria.p_Bacteroidetes.c_Bacteroidia.o_Bacteroidales.f_Bacteroidales_noname.g_Bacteroidales_noname.s_Bacteroidales_bacterium_ph8)	Weighted mode	8	-0.136361	0.273134539670036	0.632912164019318	0.872527446137534	0.510836926331786	1.49030758158001
GCST90027763	finn-b-N14_ACUTERENFAIL	Acute renal failure || id:finn-b-N14_ACUTERENFAIL	Gut microbiota abundance (k_Bacteria.p_Bacteroidetes.c_Bacteroidia.o_Bacteroidales.f_Porphyromonadaceae.g_Barnesiella.s_Barnesiella_intestinihominis)	Inverse variance weighted	13	0.0830778035025884	0.0980199851910754	0.396683144959828	1.08662634859537	0.896693322795133	1.31679002335056
GCST90027763	finn-b-N14_ACUTERENFAIL	Acute renal failure || id:finn-b-N14_ACUTERENFAIL	Gut microbiota abundance (k_Bacteria.p_Bacteroidetes.c_Bacteroidia.o_Bacteroidales.f_Porphyromonadaceae.g_Barnesiella.s_Barnesiella_intestinihominis)	MR Egger	13	0.345889985721901	0.353254822622611	0.348549144645274	1.41324712990223	0.707166268100185	2.82432511316267
GCST90027763	finn-b-N14_ACUTERENFAIL	Acute renal failure || id:finn-b-N14_ACUTERENFAIL	Gut microbiota abundance (k_Bacteria.p_Bacteroidetes.c_Bacteroidia.o_Bacteroidales.f_Porphyromonadaceae.g_Barnesiella.s_Barnesiella_intestinihominis)	Weighted median	13	0.121842756820734	0.13438969481142	0.364598446031996	1.12957646961965	0.868002186765689	1.46997671223936
GCST90027763	finn-b-N14_ACUTERENFAIL	Acute renal failure || id:finn-b-N14_ACUTERENFAIL	Gut microbiota abundance (k_Bacteria.p_Bacteroidetes.c_Bacteroidia.o_Bacteroidales.f_Porphyromonadaceae.g_Barnesiella.s_Barnesiella_intestinihominis)	Weighted mode	13	-0.158218	0.226962227555625	0.499014879107939	0.853663264725756	0.547132414092176	1.33192797716325
GCST90027764	finn-b-N14_ACUTERENFAIL	Acute renal failure || id:finn-b-N14_ACUTERENFAIL	Gut microbiota abundance (k_Bacteria.p_Bacteroidetes.c_Bacteroidia.o_Bacteroidales.f_Porphyromonadaceae.g_Coprobacter.s_Coprobacter_fastidiosus)	Inverse variance weighted	7	0.161558240275687	0.099520771654092	0.104512040030679	1.17534090834361	0.967052520513764	1.42849144335208
GCST90027764	finn-b-N14_ACUTERENFAIL	Acute renal failure || id:finn-b-N14_ACUTERENFAIL	Gut microbiota abundance (k_Bacteria.p_Bacteroidetes.c_Bacteroidia.o_Bacteroidales.f_Porphyromonadaceae.g_Coprobacter.s_Coprobacter_fastidiosus)	MR Egger	7	0.647826255953825	0.58517100869997	0.318658990964378	1.91138145588572	0.607071367257614	6.01803884509921
GCST90027764	finn-b-N14_ACUTERENFAIL	Acute renal failure || id:finn-b-N14_ACUTERENFAIL	Gut microbiota abundance (k_Bacteria.p_Bacteroidetes.c_Bacteroidia.o_Bacteroidales.f_Porphyromonadaceae.g_Coprobacter.s_Coprobacter_fastidiosus)	Weighted median	7	0.0258788833792771	0.127286241071504	0.838890789098254	1.02621664905357	0.799633205866592	1.31700460044481
GCST90027764	finn-b-N14_ACUTERENFAIL	Acute renal failure || id:finn-b-N14_ACUTERENFAIL	Gut microbiota abundance (k_Bacteria.p_Bacteroidetes.c_Bacteroidia.o_Bacteroidales.f_Porphyromonadaceae.g_Coprobacter.s_Coprobacter_fastidiosus)	Weighted mode	7	-0.0087988	0.183970895091329	0.963406234551471	0.991239791393083	0.691161502826332	1.42160163727737
GCST90027765	finn-b-N14_ACUTERENFAIL	Acute renal failure || id:finn-b-N14_ACUTERENFAIL	Gut microbiota abundance (k_Bacteria.p_Bacteroidetes.c_Bacteroidia.o_Bacteroidales.f_Porphyromonadaceae.g_Odoribacter.s_Odoribacter_splanchnicus)	Inverse variance weighted	14	0.0654799877623712	0.0865955214128639	0.449553837579271	1.06767137060652	0.901002511240928	1.2651708972962
GCST90027765	finn-b-N14_ACUTERENFAIL	Acute renal failure || id:finn-b-N14_ACUTERENFAIL	Gut microbiota abundance (k_Bacteria.p_Bacteroidetes.c_Bacteroidia.o_Bacteroidales.f_Porphyromonadaceae.g_Odoribacter.s_Odoribacter_splanchnicus)	MR Egger	14	-0.0928834	0.288188120100546	0.752770193986556	0.911299717520015	0.518024804438902	1.6031417183808
GCST90027765	finn-b-N14_ACUTERENFAIL	Acute renal failure || id:finn-b-N14_ACUTERENFAIL	Gut microbiota abundance (k_Bacteria.p_Bacteroidetes.c_Bacteroidia.o_Bacteroidales.f_Porphyromonadaceae.g_Odoribacter.s_Odoribacter_splanchnicus)	Weighted median	14	0.0929293012398454	0.12223942972535	0.447120931143815	1.09738414882675	0.863587563661991	1.39447581318754
GCST90027765	finn-b-N14_ACUTERENFAIL	Acute renal failure || id:finn-b-N14_ACUTERENFAIL	Gut microbiota abundance (k_Bacteria.p_Bacteroidetes.c_Bacteroidia.o_Bacteroidales.f_Porphyromonadaceae.g_Odoribacter.s_Odoribacter_splanchnicus)	Weighted mode	14	0.0783888969260276	0.173474542007849	0.658805892296889	1.08154318571424	0.769802565534545	1.51952684355195
GCST90027766	finn-b-N14_ACUTERENFAIL	Acute renal failure || id:finn-b-N14_ACUTERENFAIL	Gut microbiota abundance (k_Bacteria.p_Bacteroidetes.c_Bacteroidia.o_Bacteroidales.f_Porphyromonadaceae.g_Parabacteroides.s_Parabacteroides_distasonis)	Inverse variance weighted	9	0.0533316344415824	0.117204872809608	0.649088262897887	1.05477938829614	0.83829105628627	1.32717574597915
GCST90027766	finn-b-N14_ACUTERENFAIL	Acute renal failure || id:finn-b-N14_ACUTERENFAIL	Gut microbiota abundance (k_Bacteria.p_Bacteroidetes.c_Bacteroidia.o_Bacteroidales.f_Porphyromonadaceae.g_Parabacteroides.s_Parabacteroides_distasonis)	MR Egger	9	0.476930263236829	0.397436233620636	0.269165718884911	1.61112108576694	0.739304976806524	3.51101539207159
GCST90027766	finn-b-N14_ACUTERENFAIL	Acute renal failure || id:finn-b-N14_ACUTERENFAIL	Gut microbiota abundance (k_Bacteria.p_Bacteroidetes.c_Bacteroidia.o_Bacteroidales.f_Porphyromonadaceae.g_Parabacteroides.s_Parabacteroides_distasonis)	Weighted median	9	0.187392877577482	0.155097609384486	0.226960558238278	1.20610104203518	0.889942489559657	1.63457722343172
GCST90027766	finn-b-N14_ACUTERENFAIL	Acute renal failure || id:finn-b-N14_ACUTERENFAIL	Gut microbiota abundance (k_Bacteria.p_Bacteroidetes.c_Bacteroidia.o_Bacteroidales.f_Porphyromonadaceae.g_Parabacteroides.s_Parabacteroides_distasonis)	Weighted mode	9	0.258140612674932	0.252535610900029	0.336601983214008	1.29452083186418	0.789126071320949	2.1235950059604
GCST90027767	finn-b-N14_ACUTERENFAIL	Acute renal failure || id:finn-b-N14_ACUTERENFAIL	Gut microbiota abundance (k_Bacteria.p_Bacteroidetes.c_Bacteroidia.o_Bacteroidales.f_Porphyromonadaceae.g_Parabacteroides.s_Parabacteroides_goldsteinii)	Inverse variance weighted	7	0.0341215479198281	0.0844191592409242	0.686071543902869	1.03471036597768	0.876919567368809	1.22089366151799
GCST90027767	finn-b-N14_ACUTERENFAIL	Acute renal failure || id:finn-b-N14_ACUTERENFAIL	Gut microbiota abundance (k_Bacteria.p_Bacteroidetes.c_Bacteroidia.o_Bacteroidales.f_Porphyromonadaceae.g_Parabacteroides.s_Parabacteroides_goldsteinii)	MR Egger	7	-0.649962	0.563382796141668	0.30078102832666	0.522065849695034	0.173047037106282	1.57502119640685
GCST90027767	finn-b-N14_ACUTERENFAIL	Acute renal failure || id:finn-b-N14_ACUTERENFAIL	Gut microbiota abundance (k_Bacteria.p_Bacteroidetes.c_Bacteroidia.o_Bacteroidales.f_Porphyromonadaceae.g_Parabacteroides.s_Parabacteroides_goldsteinii)	Weighted median	7	-0.0141768	0.0920470411197629	0.877596013922262	0.985923172077024	0.823172874085794	1.18085098748906
GCST90027767	finn-b-N14_ACUTERENFAIL	Acute renal failure || id:finn-b-N14_ACUTERENFAIL	Gut microbiota abundance (k_Bacteria.p_Bacteroidetes.c_Bacteroidia.o_Bacteroidales.f_Porphyromonadaceae.g_Parabacteroides.s_Parabacteroides_goldsteinii)	Weighted mode	7	-0.0725124	0.138105367050597	0.618375159979997	0.930054246500043	0.709497089634749	1.21917470003727
GCST90027768	finn-b-N14_ACUTERENFAIL	Acute renal failure || id:finn-b-N14_ACUTERENFAIL	Gut microbiota abundance (k_Bacteria.p_Bacteroidetes.c_Bacteroidia.o_Bacteroidales.f_Porphyromonadaceae.g_Parabacteroides.s_Parabacteroides_johnsonii)	Inverse variance weighted	7	-0.145498	0.0614840399511038	0.0179603597997299	0.864591668123001	0.766434021666709	0.975320420878678
GCST90027768	finn-b-N14_ACUTERENFAIL	Acute renal failure || id:finn-b-N14_ACUTERENFAIL	Gut microbiota abundance (k_Bacteria.p_Bacteroidetes.c_Bacteroidia.o_Bacteroidales.f_Porphyromonadaceae.g_Parabacteroides.s_Parabacteroides_johnsonii)	MR Egger	7	0.0980584651180952	0.322561043849982	0.773372696771523	1.10302727184309	0.58616076687513	2.07565779080672
GCST90027768	finn-b-N14_ACUTERENFAIL	Acute renal failure || id:finn-b-N14_ACUTERENFAIL	Gut microbiota abundance (k_Bacteria.p_Bacteroidetes.c_Bacteroidia.o_Bacteroidales.f_Porphyromonadaceae.g_Parabacteroides.s_Parabacteroides_johnsonii)	Weighted median	7	-0.116417	0.082122080630295	0.156306146253327	0.890104271075703	0.757769565662513	1.04554953021176
GCST90027768	finn-b-N14_ACUTERENFAIL	Acute renal failure || id:finn-b-N14_ACUTERENFAIL	Gut microbiota abundance (k_Bacteria.p_Bacteroidetes.c_Bacteroidia.o_Bacteroidales.f_Porphyromonadaceae.g_Parabacteroides.s_Parabacteroides_johnsonii)	Weighted mode	7	-0.102464	0.123285111360691	0.43772631644388	0.902610774130111	0.708856143815815	1.14932517222768
GCST90027769	finn-b-N14_ACUTERENFAIL	Acute renal failure || id:finn-b-N14_ACUTERENFAIL	Gut microbiota abundance (k_Bacteria.p_Bacteroidetes.c_Bacteroidia.o_Bacteroidales.f_Porphyromonadaceae.g_Parabacteroides.s_Parabacteroides_merdae)	Inverse variance weighted	6	0.0249474091351311	0.171982613874108	0.884665284600262	1.02526119973336	0.731880145517995	1.43624681461296
GCST90027769	finn-b-N14_ACUTERENFAIL	Acute renal failure || id:finn-b-N14_ACUTERENFAIL	Gut microbiota abundance (k_Bacteria.p_Bacteroidetes.c_Bacteroidia.o_Bacteroidales.f_Porphyromonadaceae.g_Parabacteroides.s_Parabacteroides_merdae)	MR Egger	6	-0.0319657	0.816486368194593	0.970646656633348	0.968539825481387	0.195483567293197	4.7987122730196
GCST90027769	finn-b-N14_ACUTERENFAIL	Acute renal failure || id:finn-b-N14_ACUTERENFAIL	Gut microbiota abundance (k_Bacteria.p_Bacteroidetes.c_Bacteroidia.o_Bacteroidales.f_Porphyromonadaceae.g_Parabacteroides.s_Parabacteroides_merdae)	Weighted median	6	-0.0191777	0.180212197138835	0.915251086633165	0.981004986302422	0.689082936492595	1.39659645041952
GCST90027769	finn-b-N14_ACUTERENFAIL	Acute renal failure || id:finn-b-N14_ACUTERENFAIL	Gut microbiota abundance (k_Bacteria.p_Bacteroidetes.c_Bacteroidia.o_Bacteroidales.f_Porphyromonadaceae.g_Parabacteroides.s_Parabacteroides_merdae)	Weighted mode	6	-0.0355445	0.239420756591815	0.88778104016976	0.965079763211718	0.603620730567889	1.54298701518177
GCST90027770	finn-b-N14_ACUTERENFAIL	Acute renal failure || id:finn-b-N14_ACUTERENFAIL	Gut microbiota abundance (k_Bacteria.p_Bacteroidetes.c_Bacteroidia.o_Bacteroidales.f_Porphyromonadaceae.g_Parabacteroides.s_Parabacteroides_unclassified)	Inverse variance weighted	8	0.0903314152574063	0.12431708836631	0.467458119787592	1.09453696985363	0.857846518862178	1.3965332399616
GCST90027770	finn-b-N14_ACUTERENFAIL	Acute renal failure || id:finn-b-N14_ACUTERENFAIL	Gut microbiota abundance (k_Bacteria.p_Bacteroidetes.c_Bacteroidia.o_Bacteroidales.f_Porphyromonadaceae.g_Parabacteroides.s_Parabacteroides_unclassified)	MR Egger	8	-0.361579	0.832309609493037	0.679165594643439	0.696575592310115	0.13629879316353	3.55995489424493
GCST90027770	finn-b-N14_ACUTERENFAIL	Acute renal failure || id:finn-b-N14_ACUTERENFAIL	Gut microbiota abundance (k_Bacteria.p_Bacteroidetes.c_Bacteroidia.o_Bacteroidales.f_Porphyromonadaceae.g_Parabacteroides.s_Parabacteroides_unclassified)	Weighted median	8	-0.0354793	0.13738013378567	0.796209189665194	0.965142740592546	0.737311856540841	1.26337383761696
GCST90027770	finn-b-N14_ACUTERENFAIL	Acute renal failure || id:finn-b-N14_ACUTERENFAIL	Gut microbiota abundance (k_Bacteria.p_Bacteroidetes.c_Bacteroidia.o_Bacteroidales.f_Porphyromonadaceae.g_Parabacteroides.s_Parabacteroides_unclassified)	Weighted mode	8	-0.0728039	0.198051044203978	0.724033035716847	0.929783125736666	0.630662790119582	1.37077480144456
GCST90027771	finn-b-N14_ACUTERENFAIL	Acute renal failure || id:finn-b-N14_ACUTERENFAIL	Gut microbiota abundance (k_Bacteria.p_Bacteroidetes.c_Bacteroidia.o_Bacteroidales.f_Prevotellaceae.g_Paraprevotella.s_Paraprevotella_clara)	Inverse variance weighted	13	-0.0577981	0.0698326803652042	0.407859839175305	0.943840474946351	0.823106099166158	1.08228434104596
GCST90027771	finn-b-N14_ACUTERENFAIL	Acute renal failure || id:finn-b-N14_ACUTERENFAIL	Gut microbiota abundance (k_Bacteria.p_Bacteroidetes.c_Bacteroidia.o_Bacteroidales.f_Prevotellaceae.g_Paraprevotella.s_Paraprevotella_clara)	MR Egger	13	-0.299563	0.303054393817918	0.344161932162602	0.741141666409594	0.4092004680438	1.34235176297402
GCST90027771	finn-b-N14_ACUTERENFAIL	Acute renal failure || id:finn-b-N14_ACUTERENFAIL	Gut microbiota abundance (k_Bacteria.p_Bacteroidetes.c_Bacteroidia.o_Bacteroidales.f_Prevotellaceae.g_Paraprevotella.s_Paraprevotella_clara)	Weighted median	13	0.00827030751179247	0.0980168607922744	0.932757189424526	1.00830460097894	0.832066644637559	1.22187107836556
GCST90027771	finn-b-N14_ACUTERENFAIL	Acute renal failure || id:finn-b-N14_ACUTERENFAIL	Gut microbiota abundance (k_Bacteria.p_Bacteroidetes.c_Bacteroidia.o_Bacteroidales.f_Prevotellaceae.g_Paraprevotella.s_Paraprevotella_clara)	Weighted mode	13	0.0608304679246601	0.144048910956805	0.680280649894267	1.06271873400199	0.801311597016309	1.40940317325247
GCST90027772	finn-b-N14_ACUTERENFAIL	Acute renal failure || id:finn-b-N14_ACUTERENFAIL	Gut microbiota abundance (k_Bacteria.p_Bacteroidetes.c_Bacteroidia.o_Bacteroidales.f_Prevotellaceae.g_Paraprevotella.s_Paraprevotella_unclassified)	Inverse variance weighted	9	0.120432324606112	0.104234781618018	0.247928790592422	1.12798440159397	0.919552769387106	1.38366046256088
GCST90027772	finn-b-N14_ACUTERENFAIL	Acute renal failure || id:finn-b-N14_ACUTERENFAIL	Gut microbiota abundance (k_Bacteria.p_Bacteroidetes.c_Bacteroidia.o_Bacteroidales.f_Prevotellaceae.g_Paraprevotella.s_Paraprevotella_unclassified)	MR Egger	9	-0.272055	0.899428502224218	0.771079495621028	0.761812127262448	0.130688954767808	4.44075567269815
GCST90027772	finn-b-N14_ACUTERENFAIL	Acute renal failure || id:finn-b-N14_ACUTERENFAIL	Gut microbiota abundance (k_Bacteria.p_Bacteroidetes.c_Bacteroidia.o_Bacteroidales.f_Prevotellaceae.g_Paraprevotella.s_Paraprevotella_unclassified)	Weighted median	9	0.0873347162809391	0.138009254458601	0.526852614940042	1.09126188171392	0.832632073837926	1.43022654531275
GCST90027772	finn-b-N14_ACUTERENFAIL	Acute renal failure || id:finn-b-N14_ACUTERENFAIL	Gut microbiota abundance (k_Bacteria.p_Bacteroidetes.c_Bacteroidia.o_Bacteroidales.f_Prevotellaceae.g_Paraprevotella.s_Paraprevotella_unclassified)	Weighted mode	9	0.0713178542480076	0.194417914207546	0.723260628398212	1.07392252245999	0.733636754604294	1.57204444435026
GCST90027773	finn-b-N14_ACUTERENFAIL	Acute renal failure || id:finn-b-N14_ACUTERENFAIL	Gut microbiota abundance (k_Bacteria.p_Bacteroidetes.c_Bacteroidia.o_Bacteroidales.f_Prevotellaceae.g_Paraprevotella.s_Paraprevotella_xylaniphila)	Inverse variance weighted	11	-0.0233801	0.0692210973895895	0.735543759744416	0.976891052908359	0.852950728377154	1.11884086325609
GCST90027773	finn-b-N14_ACUTERENFAIL	Acute renal failure || id:finn-b-N14_ACUTERENFAIL	Gut microbiota abundance (k_Bacteria.p_Bacteroidetes.c_Bacteroidia.o_Bacteroidales.f_Prevotellaceae.g_Paraprevotella.s_Paraprevotella_xylaniphila)	MR Egger	11	-0.106401	0.333382819670927	0.756890578526639	0.899063606581669	0.467745085307896	1.72811087506683
GCST90027773	finn-b-N14_ACUTERENFAIL	Acute renal failure || id:finn-b-N14_ACUTERENFAIL	Gut microbiota abundance (k_Bacteria.p_Bacteroidetes.c_Bacteroidia.o_Bacteroidales.f_Prevotellaceae.g_Paraprevotella.s_Paraprevotella_xylaniphila)	Weighted median	11	-0.0368304	0.0927023438602433	0.691148079986276	0.963839578264102	0.803701775366082	1.15588488305276
GCST90027773	finn-b-N14_ACUTERENFAIL	Acute renal failure || id:finn-b-N14_ACUTERENFAIL	Gut microbiota abundance (k_Bacteria.p_Bacteroidetes.c_Bacteroidia.o_Bacteroidales.f_Prevotellaceae.g_Paraprevotella.s_Paraprevotella_xylaniphila)	Weighted mode	11	-0.0492931	0.137336443460614	0.727115629521895	0.951902078005805	0.727259049740968	1.24593508521414
GCST90027774	finn-b-N14_ACUTERENFAIL	Acute renal failure || id:finn-b-N14_ACUTERENFAIL	Gut microbiota abundance (k_Bacteria.p_Bacteroidetes.c_Bacteroidia.o_Bacteroidales.f_Prevotellaceae.g_Prevotella.s_Prevotella_copri)	Inverse variance weighted	12	-0.0931484	0.102770307366179	0.36473744994299	0.91105826393858	0.74484567465098	1.11436125433596
GCST90027774	finn-b-N14_ACUTERENFAIL	Acute renal failure || id:finn-b-N14_ACUTERENFAIL	Gut microbiota abundance (k_Bacteria.p_Bacteroidetes.c_Bacteroidia.o_Bacteroidales.f_Prevotellaceae.g_Prevotella.s_Prevotella_copri)	MR Egger	12	0.405841237314112	0.435837195737531	0.373696748266771	1.50056429992711	0.638649386361044	3.52571108076318
GCST90027774	finn-b-N14_ACUTERENFAIL	Acute renal failure || id:finn-b-N14_ACUTERENFAIL	Gut microbiota abundance (k_Bacteria.p_Bacteroidetes.c_Bacteroidia.o_Bacteroidales.f_Prevotellaceae.g_Prevotella.s_Prevotella_copri)	Weighted median	12	-0.0685272	0.129230453489148	0.595923960936476	0.933768081365368	0.724829468748261	1.20293512801366
GCST90027774	finn-b-N14_ACUTERENFAIL	Acute renal failure || id:finn-b-N14_ACUTERENFAIL	Gut microbiota abundance (k_Bacteria.p_Bacteroidetes.c_Bacteroidia.o_Bacteroidales.f_Prevotellaceae.g_Prevotella.s_Prevotella_copri)	Weighted mode	12	0.107409270526177	0.218358204631906	0.632462534391584	1.11338983888953	0.725733210349008	1.70811658563388
GCST90027775	finn-b-N14_ACUTERENFAIL	Acute renal failure || id:finn-b-N14_ACUTERENFAIL	Gut microbiota abundance (k_Bacteria.p_Bacteroidetes.c_Bacteroidia.o_Bacteroidales.f_Rikenellaceae.g_Alistipes.s_Alistipes_finegoldii)	Inverse variance weighted	9	0.257131801623148	0.155279131765249	0.0977354359353607	1.29321556343753	0.953882007893163	1.75326348508333
GCST90027775	finn-b-N14_ACUTERENFAIL	Acute renal failure || id:finn-b-N14_ACUTERENFAIL	Gut microbiota abundance (k_Bacteria.p_Bacteroidetes.c_Bacteroidia.o_Bacteroidales.f_Rikenellaceae.g_Alistipes.s_Alistipes_finegoldii)	MR Egger	9	0.639532001971685	0.82874375998915	0.465547037053021	1.89559353764597	0.373511767976012	9.62024537924579
GCST90027775	finn-b-N14_ACUTERENFAIL	Acute renal failure || id:finn-b-N14_ACUTERENFAIL	Gut microbiota abundance (k_Bacteria.p_Bacteroidetes.c_Bacteroidia.o_Bacteroidales.f_Rikenellaceae.g_Alistipes.s_Alistipes_finegoldii)	Weighted median	9	0.314732886467381	0.178136664132184	0.0772607616718132	1.36989334503124	0.966170484615858	1.94231536425688
GCST90027775	finn-b-N14_ACUTERENFAIL	Acute renal failure || id:finn-b-N14_ACUTERENFAIL	Gut microbiota abundance (k_Bacteria.p_Bacteroidetes.c_Bacteroidia.o_Bacteroidales.f_Rikenellaceae.g_Alistipes.s_Alistipes_finegoldii)	Weighted mode	9	0.458998779944674	0.317960942947455	0.186851859158191	1.5824887720575	0.848568329126179	2.95117155299309
GCST90027776	finn-b-N14_ACUTERENFAIL	Acute renal failure || id:finn-b-N14_ACUTERENFAIL	Gut microbiota abundance (k_Bacteria.p_Bacteroidetes.c_Bacteroidia.o_Bacteroidales.f_Rikenellaceae.g_Alistipes.s_Alistipes_indistinctus)	Inverse variance weighted	12	0.107730020530998	0.0905537933891294	0.234172260272183	1.11374701596494	0.932621897794815	1.33004856362884
GCST90027776	finn-b-N14_ACUTERENFAIL	Acute renal failure || id:finn-b-N14_ACUTERENFAIL	Gut microbiota abundance (k_Bacteria.p_Bacteroidetes.c_Bacteroidia.o_Bacteroidales.f_Rikenellaceae.g_Alistipes.s_Alistipes_indistinctus)	MR Egger	12	0.0580452136062886	0.526335747751214	0.914367821084621	1.05976291033007	0.377731047187742	2.97327274120798
GCST90027776	finn-b-N14_ACUTERENFAIL	Acute renal failure || id:finn-b-N14_ACUTERENFAIL	Gut microbiota abundance (k_Bacteria.p_Bacteroidetes.c_Bacteroidia.o_Bacteroidales.f_Rikenellaceae.g_Alistipes.s_Alistipes_indistinctus)	Weighted median	12	0.140419999509861	0.115636115481958	0.224623069687126	1.15075701475707	0.917386156524037	1.44349432089769
GCST90027776	finn-b-N14_ACUTERENFAIL	Acute renal failure || id:finn-b-N14_ACUTERENFAIL	Gut microbiota abundance (k_Bacteria.p_Bacteroidetes.c_Bacteroidia.o_Bacteroidales.f_Rikenellaceae.g_Alistipes.s_Alistipes_indistinctus)	Weighted mode	12	0.166966563126891	0.173009253663685	0.355246104383504	1.18171475180155	0.841868397843099	1.65875065295617
GCST90027777	finn-b-N14_ACUTERENFAIL	Acute renal failure || id:finn-b-N14_ACUTERENFAIL	Gut microbiota abundance (k_Bacteria.p_Bacteroidetes.c_Bacteroidia.o_Bacteroidales.f_Rikenellaceae.g_Alistipes.s_Alistipes_onderdonkii)	Inverse variance weighted	8	0.213820406441124	0.136163763468483	0.11634115251105	1.23840022611675	0.94832257088526	1.61720828664277
GCST90027777	finn-b-N14_ACUTERENFAIL	Acute renal failure || id:finn-b-N14_ACUTERENFAIL	Gut microbiota abundance (k_Bacteria.p_Bacteroidetes.c_Bacteroidia.o_Bacteroidales.f_Rikenellaceae.g_Alistipes.s_Alistipes_onderdonkii)	MR Egger	8	-1.55715	0.735470141096514	0.078585476991641	0.210736426183084	0.0498534006164373	0.890808666435801
GCST90027777	finn-b-N14_ACUTERENFAIL	Acute renal failure || id:finn-b-N14_ACUTERENFAIL	Gut microbiota abundance (k_Bacteria.p_Bacteroidetes.c_Bacteroidia.o_Bacteroidales.f_Rikenellaceae.g_Alistipes.s_Alistipes_onderdonkii)	Weighted median	8	0.201611913889809	0.177283450941298	0.255442490696039	1.22337314184889	0.864275539159529	1.73167210731503
GCST90027777	finn-b-N14_ACUTERENFAIL	Acute renal failure || id:finn-b-N14_ACUTERENFAIL	Gut microbiota abundance (k_Bacteria.p_Bacteroidetes.c_Bacteroidia.o_Bacteroidales.f_Rikenellaceae.g_Alistipes.s_Alistipes_onderdonkii)	Weighted mode	8	0.219711264207145	0.283802031051363	0.464169573322463	1.2457169955713	0.714236801651707	2.17268394664984
GCST90027778	finn-b-N14_ACUTERENFAIL	Acute renal failure || id:finn-b-N14_ACUTERENFAIL	Gut microbiota abundance (k_Bacteria.p_Bacteroidetes.c_Bacteroidia.o_Bacteroidales.f_Rikenellaceae.g_Alistipes.s_Alistipes_putredinis)	Inverse variance weighted	7	-0.236398	0.148342458163252	0.1110262611879	0.789466293424172	0.590285265684786	1.0558573365877
GCST90027778	finn-b-N14_ACUTERENFAIL	Acute renal failure || id:finn-b-N14_ACUTERENFAIL	Gut microbiota abundance (k_Bacteria.p_Bacteroidetes.c_Bacteroidia.o_Bacteroidales.f_Rikenellaceae.g_Alistipes.s_Alistipes_putredinis)	MR Egger	7	-1.2003	0.892108335892815	0.236268439014413	0.301104366298308	0.052400943568086	1.73019478716263
GCST90027778	finn-b-N14_ACUTERENFAIL	Acute renal failure || id:finn-b-N14_ACUTERENFAIL	Gut microbiota abundance (k_Bacteria.p_Bacteroidetes.c_Bacteroidia.o_Bacteroidales.f_Rikenellaceae.g_Alistipes.s_Alistipes_putredinis)	Weighted median	7	-0.222741	0.187866126932493	0.235766170601763	0.800322266191765	0.553796267271966	1.15659091188451
GCST90027778	finn-b-N14_ACUTERENFAIL	Acute renal failure || id:finn-b-N14_ACUTERENFAIL	Gut microbiota abundance (k_Bacteria.p_Bacteroidetes.c_Bacteroidia.o_Bacteroidales.f_Rikenellaceae.g_Alistipes.s_Alistipes_putredinis)	Weighted mode	7	-0.143125	0.253725077798148	0.59313273601704	0.866645662686316	0.52706772314495	1.42500606975406
GCST90027779	finn-b-N14_ACUTERENFAIL	Acute renal failure || id:finn-b-N14_ACUTERENFAIL	Gut microbiota abundance (k_Bacteria.p_Bacteroidetes.c_Bacteroidia.o_Bacteroidales.f_Rikenellaceae.g_Alistipes.s_Alistipes_senegalensis)	Inverse variance weighted	12	0.015340687327383	0.121243086445896	0.899313711604907	1.01545895969038	0.800678518945988	1.28785383198851
GCST90027779	finn-b-N14_ACUTERENFAIL	Acute renal failure || id:finn-b-N14_ACUTERENFAIL	Gut microbiota abundance (k_Bacteria.p_Bacteroidetes.c_Bacteroidia.o_Bacteroidales.f_Rikenellaceae.g_Alistipes.s_Alistipes_senegalensis)	MR Egger	12	0.971482423619782	0.609718654406747	0.142170697403103	2.64185791050791	0.799662001259499	8.72795407099544
GCST90027779	finn-b-N14_ACUTERENFAIL	Acute renal failure || id:finn-b-N14_ACUTERENFAIL	Gut microbiota abundance (k_Bacteria.p_Bacteroidetes.c_Bacteroidia.o_Bacteroidales.f_Rikenellaceae.g_Alistipes.s_Alistipes_senegalensis)	Weighted median	12	-0.113375	0.151239171620734	0.453472798187073	0.892816130672481	0.663780739001167	1.20087944158859
GCST90027779	finn-b-N14_ACUTERENFAIL	Acute renal failure || id:finn-b-N14_ACUTERENFAIL	Gut microbiota abundance (k_Bacteria.p_Bacteroidetes.c_Bacteroidia.o_Bacteroidales.f_Rikenellaceae.g_Alistipes.s_Alistipes_senegalensis)	Weighted mode	12	-0.200794	0.229394739230584	0.400108383605538	0.818080757121435	0.521832871942479	1.28251047635449
GCST90027780	finn-b-N14_ACUTERENFAIL	Acute renal failure || id:finn-b-N14_ACUTERENFAIL	Gut microbiota abundance (k_Bacteria.p_Bacteroidetes.c_Bacteroidia.o_Bacteroidales.f_Rikenellaceae.g_Alistipes.s_Alistipes_shahii)	Inverse variance weighted	11	-0.178858	0.123800333508201	0.148534468218618	0.836224856526498	0.656057797088193	1.06586952213108
GCST90027780	finn-b-N14_ACUTERENFAIL	Acute renal failure || id:finn-b-N14_ACUTERENFAIL	Gut microbiota abundance (k_Bacteria.p_Bacteroidetes.c_Bacteroidia.o_Bacteroidales.f_Rikenellaceae.g_Alistipes.s_Alistipes_shahii)	MR Egger	11	-0.467905	0.664821523098041	0.499356299859392	0.626312806703766	0.170170308835106	2.3051479105045
GCST90027780	finn-b-N14_ACUTERENFAIL	Acute renal failure || id:finn-b-N14_ACUTERENFAIL	Gut microbiota abundance (k_Bacteria.p_Bacteroidetes.c_Bacteroidia.o_Bacteroidales.f_Rikenellaceae.g_Alistipes.s_Alistipes_shahii)	Weighted median	11	-0.175009	0.162142730174736	0.280431626712554	0.839449638718461	0.610908219290366	1.15348864803801
GCST90027780	finn-b-N14_ACUTERENFAIL	Acute renal failure || id:finn-b-N14_ACUTERENFAIL	Gut microbiota abundance (k_Bacteria.p_Bacteroidetes.c_Bacteroidia.o_Bacteroidales.f_Rikenellaceae.g_Alistipes.s_Alistipes_shahii)	Weighted mode	11	-0.19951	0.247809252760667	0.439486983610196	0.819131828347001	0.503981165867059	1.33135322836269
GCST90027781	finn-b-N14_ACUTERENFAIL	Acute renal failure || id:finn-b-N14_ACUTERENFAIL	Gut microbiota abundance (k_Bacteria.p_Bacteroidetes.c_Bacteroidia.o_Bacteroidales.f_Rikenellaceae.g_Alistipes.s_Alistipes_sp_AP11)	Inverse variance weighted	10	0.116738440150105	0.0775781594416927	0.132379396250855	1.12382544363039	0.965301537503993	1.30838248845722
GCST90027781	finn-b-N14_ACUTERENFAIL	Acute renal failure || id:finn-b-N14_ACUTERENFAIL	Gut microbiota abundance (k_Bacteria.p_Bacteroidetes.c_Bacteroidia.o_Bacteroidales.f_Rikenellaceae.g_Alistipes.s_Alistipes_sp_AP11)	MR Egger	10	-0.504291	0.346106050594335	0.183207383372667	0.603933694349656	0.306462854390037	1.19014719711063
GCST90027781	finn-b-N14_ACUTERENFAIL	Acute renal failure || id:finn-b-N14_ACUTERENFAIL	Gut microbiota abundance (k_Bacteria.p_Bacteroidetes.c_Bacteroidia.o_Bacteroidales.f_Rikenellaceae.g_Alistipes.s_Alistipes_sp_AP11)	Weighted median	10	0.0531651577937463	0.104629168627742	0.611362590840757	1.05460380677489	0.859067300373862	1.29464733296223
GCST90027781	finn-b-N14_ACUTERENFAIL	Acute renal failure || id:finn-b-N14_ACUTERENFAIL	Gut microbiota abundance (k_Bacteria.p_Bacteroidetes.c_Bacteroidia.o_Bacteroidales.f_Rikenellaceae.g_Alistipes.s_Alistipes_sp_AP11)	Weighted mode	10	0.0107619461538141	0.152735477668979	0.945367308077042	1.01082006419696	0.749312177373741	1.36359348351217
GCST90027782	finn-b-N14_ACUTERENFAIL	Acute renal failure || id:finn-b-N14_ACUTERENFAIL	Gut microbiota abundance (k_Bacteria.p_Firmicutes.c_Bacilli.o_Lactobacillales.f_Lactobacillaceae.g_Lactobacillus.s_Lactobacillus_delbrueckii)	Inverse variance weighted	14	-0.0242002	0.0410559653109482	0.555563534313059	0.976090288303977	0.900621786467093	1.05788274860499
GCST90027782	finn-b-N14_ACUTERENFAIL	Acute renal failure || id:finn-b-N14_ACUTERENFAIL	Gut microbiota abundance (k_Bacteria.p_Firmicutes.c_Bacilli.o_Lactobacillales.f_Lactobacillaceae.g_Lactobacillus.s_Lactobacillus_delbrueckii)	MR Egger	14	-0.123533	0.152052699778407	0.432363249766994	0.883792217259572	0.656024866906216	1.19063883503711
GCST90027782	finn-b-N14_ACUTERENFAIL	Acute renal failure || id:finn-b-N14_ACUTERENFAIL	Gut microbiota abundance (k_Bacteria.p_Firmicutes.c_Bacilli.o_Lactobacillales.f_Lactobacillaceae.g_Lactobacillus.s_Lactobacillus_delbrueckii)	Weighted median	14	-0.020922	0.0560608477684754	0.708998676888059	0.979295368528157	0.877392148171515	1.09303396527915
GCST90027782	finn-b-N14_ACUTERENFAIL	Acute renal failure || id:finn-b-N14_ACUTERENFAIL	Gut microbiota abundance (k_Bacteria.p_Firmicutes.c_Bacilli.o_Lactobacillales.f_Lactobacillaceae.g_Lactobacillus.s_Lactobacillus_delbrueckii)	Weighted mode	14	0.0117567649528058	0.0872860681532605	0.894918180915689	1.01182614735147	0.852720093776754	1.20061924180732
GCST90027783	finn-b-N14_ACUTERENFAIL	Acute renal failure || id:finn-b-N14_ACUTERENFAIL	Gut microbiota abundance (k_Bacteria.p_Firmicutes.c_Bacilli.o_Lactobacillales.f_Streptococcaceae.g_Streptococcus.s_Streptococcus_parasanguinis)	Inverse variance weighted	3	-0.101923	0.0928123820482585	0.272133243096793	0.9030989610413	0.752890553535509	1.08327529094892
GCST90027783	finn-b-N14_ACUTERENFAIL	Acute renal failure || id:finn-b-N14_ACUTERENFAIL	Gut microbiota abundance (k_Bacteria.p_Firmicutes.c_Bacilli.o_Lactobacillales.f_Streptococcaceae.g_Streptococcus.s_Streptococcus_parasanguinis)	MR Egger	3	-0.396348	0.426329130156921	0.523190267431971	0.67277249505772	0.291722244296378	1.55155405169015
GCST90027783	finn-b-N14_ACUTERENFAIL	Acute renal failure || id:finn-b-N14_ACUTERENFAIL	Gut microbiota abundance (k_Bacteria.p_Firmicutes.c_Bacilli.o_Lactobacillales.f_Streptococcaceae.g_Streptococcus.s_Streptococcus_parasanguinis)	Weighted median	3	-0.0997309	0.114133446727543	0.3822218674529	0.905080925307529	0.723660821732533	1.13198263157916
GCST90027783	finn-b-N14_ACUTERENFAIL	Acute renal failure || id:finn-b-N14_ACUTERENFAIL	Gut microbiota abundance (k_Bacteria.p_Firmicutes.c_Bacilli.o_Lactobacillales.f_Streptococcaceae.g_Streptococcus.s_Streptococcus_parasanguinis)	Weighted mode	3	-0.107526	0.130667992543541	0.497071205820264	0.898053456911743	0.695144911787895	1.16018976445765
GCST90027785	finn-b-N14_ACUTERENFAIL	Acute renal failure || id:finn-b-N14_ACUTERENFAIL	Gut microbiota abundance (k_Bacteria.p_Firmicutes.c_Bacilli.o_Lactobacillales.f_Streptococcaceae.g_Streptococcus.s_Streptococcus_thermophilus)	Inverse variance weighted	4	-0.135559	0.100238718267477	0.17625809584096	0.87322721652754	0.717467682715025	1.06280155894814
GCST90027785	finn-b-N14_ACUTERENFAIL	Acute renal failure || id:finn-b-N14_ACUTERENFAIL	Gut microbiota abundance (k_Bacteria.p_Firmicutes.c_Bacilli.o_Lactobacillales.f_Streptococcaceae.g_Streptococcus.s_Streptococcus_thermophilus)	MR Egger	4	0.182933349157095	0.593509270014911	0.787052177702632	1.20073437545551	0.375181706361068	3.84283939210247
GCST90027785	finn-b-N14_ACUTERENFAIL	Acute renal failure || id:finn-b-N14_ACUTERENFAIL	Gut microbiota abundance (k_Bacteria.p_Firmicutes.c_Bacilli.o_Lactobacillales.f_Streptococcaceae.g_Streptococcus.s_Streptococcus_thermophilus)	Weighted median	4	-0.164166	0.121668617292343	0.177244072813532	0.848601007449232	0.668554975370031	1.07713456091667
GCST90027785	finn-b-N14_ACUTERENFAIL	Acute renal failure || id:finn-b-N14_ACUTERENFAIL	Gut microbiota abundance (k_Bacteria.p_Firmicutes.c_Bacilli.o_Lactobacillales.f_Streptococcaceae.g_Streptococcus.s_Streptococcus_thermophilus)	Weighted mode	4	-0.172288	0.154598900145445	0.346340477256758	0.841736438633153	0.621697165944182	1.13965491711191
GCST90027786	finn-b-N14_ACUTERENFAIL	Acute renal failure || id:finn-b-N14_ACUTERENFAIL	Gut microbiota abundance (k_Bacteria.p_Firmicutes.c_Clostridia.o_Clostridiales.f_Clostridiaceae.g_Clostridium.s_Clostridium_asparagiforme)	Inverse variance weighted	12	0.0515303365249733	0.0547453976665265	0.346565239116088	1.05288112656224	0.945756026874992	1.1721402086476
GCST90027786	finn-b-N14_ACUTERENFAIL	Acute renal failure || id:finn-b-N14_ACUTERENFAIL	Gut microbiota abundance (k_Bacteria.p_Firmicutes.c_Clostridia.o_Clostridiales.f_Clostridiaceae.g_Clostridium.s_Clostridium_asparagiforme)	MR Egger	12	-0.367917	0.23545577936944	0.14921695199707	0.692174552609635	0.436306439735814	1.09809429255835
GCST90027786	finn-b-N14_ACUTERENFAIL	Acute renal failure || id:finn-b-N14_ACUTERENFAIL	Gut microbiota abundance (k_Bacteria.p_Firmicutes.c_Clostridia.o_Clostridiales.f_Clostridiaceae.g_Clostridium.s_Clostridium_asparagiforme)	Weighted median	12	-0.0173911	0.0699504320886784	0.80365467889836	0.982759270377383	0.856848694465896	1.12717191465725
GCST90027786	finn-b-N14_ACUTERENFAIL	Acute renal failure || id:finn-b-N14_ACUTERENFAIL	Gut microbiota abundance (k_Bacteria.p_Firmicutes.c_Clostridia.o_Clostridiales.f_Clostridiaceae.g_Clostridium.s_Clostridium_asparagiforme)	Weighted mode	12	-0.0806164	0.122171907518819	0.522919624529556	0.922547542288034	0.726095807379452	1.17215105655736
GCST90027787	finn-b-N14_ACUTERENFAIL	Acute renal failure || id:finn-b-N14_ACUTERENFAIL	Gut microbiota abundance (k_Bacteria.p_Firmicutes.c_Clostridia.o_Clostridiales.f_Clostridiaceae.g_Clostridium.s_Clostridium_leptum)	Inverse variance weighted	5	0.0340693742007929	0.0979085182883646	0.727861585476594	1.03465638269803	0.853993820093348	1.25353814637765
GCST90027787	finn-b-N14_ACUTERENFAIL	Acute renal failure || id:finn-b-N14_ACUTERENFAIL	Gut microbiota abundance (k_Bacteria.p_Firmicutes.c_Clostridia.o_Clostridiales.f_Clostridiaceae.g_Clostridium.s_Clostridium_leptum)	MR Egger	5	0.0206638670414712	0.520309873061501	0.970815863440811	1.02087884293311	0.368194670720638	2.83055050717773
GCST90027787	finn-b-N14_ACUTERENFAIL	Acute renal failure || id:finn-b-N14_ACUTERENFAIL	Gut microbiota abundance (k_Bacteria.p_Firmicutes.c_Clostridia.o_Clostridiales.f_Clostridiaceae.g_Clostridium.s_Clostridium_leptum)	Weighted median	5	0.0520733950894434	0.126925264185219	0.68160924316067	1.05345305795746	0.821436926658449	1.35100250464069
GCST90027787	finn-b-N14_ACUTERENFAIL	Acute renal failure || id:finn-b-N14_ACUTERENFAIL	Gut microbiota abundance (k_Bacteria.p_Firmicutes.c_Clostridia.o_Clostridiales.f_Clostridiaceae.g_Clostridium.s_Clostridium_leptum)	Weighted mode	5	0.114627409982955	0.170202314076592	0.537554584500309	1.12145551659014	0.803346520606804	1.56552924974454
GCST90027788	finn-b-N14_ACUTERENFAIL	Acute renal failure || id:finn-b-N14_ACUTERENFAIL	Gut microbiota abundance (k_Bacteria.p_Firmicutes.c_Clostridia.o_Clostridiales.f_Clostridiales_noname.g_Flavonifractor.s_Flavonifractor_plautii)	Inverse variance weighted	6	0.0750363818605786	0.131955445610565	0.569594109114376	1.0779233670289	0.832271731155865	1.39608104143252
GCST90027788	finn-b-N14_ACUTERENFAIL	Acute renal failure || id:finn-b-N14_ACUTERENFAIL	Gut microbiota abundance (k_Bacteria.p_Firmicutes.c_Clostridia.o_Clostridiales.f_Clostridiales_noname.g_Flavonifractor.s_Flavonifractor_plautii)	MR Egger	6	-1.10296	1.78454638563646	0.569989907950568	0.331888694928089	0.0100451380428593	10.9655143962279
GCST90027788	finn-b-N14_ACUTERENFAIL	Acute renal failure || id:finn-b-N14_ACUTERENFAIL	Gut microbiota abundance (k_Bacteria.p_Firmicutes.c_Clostridia.o_Clostridiales.f_Clostridiales_noname.g_Flavonifractor.s_Flavonifractor_plautii)	Weighted median	6	-0.00992092	0.133168334103508	0.940613249618971	0.990128127688225	0.762669227695861	1.2854244981159
GCST90027788	finn-b-N14_ACUTERENFAIL	Acute renal failure || id:finn-b-N14_ACUTERENFAIL	Gut microbiota abundance (k_Bacteria.p_Firmicutes.c_Clostridia.o_Clostridiales.f_Clostridiales_noname.g_Flavonifractor.s_Flavonifractor_plautii)	Weighted mode	6	-0.0657622	0.205212575932613	0.761580225093277	0.936353535831067	0.626266791965101	1.39997514687351
GCST90027789	finn-b-N14_ACUTERENFAIL	Acute renal failure || id:finn-b-N14_ACUTERENFAIL	Gut microbiota abundance (k_Bacteria.p_Firmicutes.c_Clostridia.o_Clostridiales.f_Clostridiales_noname.g_Pseudoflavonifractor.s_Pseudoflavonifractor_capillosus)	Inverse variance weighted	11	-0.0617373	0.0832689399148676	0.458438270664139	0.940129795326372	0.798560573295904	1.10679648058821
GCST90027789	finn-b-N14_ACUTERENFAIL	Acute renal failure || id:finn-b-N14_ACUTERENFAIL	Gut microbiota abundance (k_Bacteria.p_Firmicutes.c_Clostridia.o_Clostridiales.f_Clostridiales_noname.g_Pseudoflavonifractor.s_Pseudoflavonifractor_capillosus)	MR Egger	11	0.0379646706191899	0.329819039809823	0.910887093056696	1.03869453579546	0.544177038087845	1.98260173285221
GCST90027789	finn-b-N14_ACUTERENFAIL	Acute renal failure || id:finn-b-N14_ACUTERENFAIL	Gut microbiota abundance (k_Bacteria.p_Firmicutes.c_Clostridia.o_Clostridiales.f_Clostridiales_noname.g_Pseudoflavonifractor.s_Pseudoflavonifractor_capillosus)	Weighted median	11	-0.128819	0.110390066156779	0.243232104877759	0.879132840365333	0.708090197582623	1.09149166821877
GCST90027789	finn-b-N14_ACUTERENFAIL	Acute renal failure || id:finn-b-N14_ACUTERENFAIL	Gut microbiota abundance (k_Bacteria.p_Firmicutes.c_Clostridia.o_Clostridiales.f_Clostridiales_noname.g_Pseudoflavonifractor.s_Pseudoflavonifractor_capillosus)	Weighted mode	11	-0.167128	0.166273456089669	0.338530688820558	0.846091093980162	0.610776474042767	1.17206567334554
GCST90027790	finn-b-N14_ACUTERENFAIL	Acute renal failure || id:finn-b-N14_ACUTERENFAIL	Gut microbiota abundance (k_Bacteria.p_Firmicutes.c_Clostridia.o_Clostridiales.f_Eubacteriaceae.g_Eubacterium.s_Eubacterium_eligens)	Inverse variance weighted	13	-0.0459506	0.101638707525754	0.65119845168615	0.955089097629988	0.782577348401075	1.16562942471491
GCST90027790	finn-b-N14_ACUTERENFAIL	Acute renal failure || id:finn-b-N14_ACUTERENFAIL	Gut microbiota abundance (k_Bacteria.p_Firmicutes.c_Clostridia.o_Clostridiales.f_Eubacteriaceae.g_Eubacterium.s_Eubacterium_eligens)	MR Egger	13	0.289154905055632	0.443531008178966	0.527827940988897	1.33529855700596	0.559805503379227	3.18507450458976
GCST90027790	finn-b-N14_ACUTERENFAIL	Acute renal failure || id:finn-b-N14_ACUTERENFAIL	Gut microbiota abundance (k_Bacteria.p_Firmicutes.c_Clostridia.o_Clostridiales.f_Eubacteriaceae.g_Eubacterium.s_Eubacterium_eligens)	Weighted median	13	0.0451614682537145	0.144143572099592	0.754045966741091	1.04619677383734	0.788707355069321	1.38774880512109
GCST90027790	finn-b-N14_ACUTERENFAIL	Acute renal failure || id:finn-b-N14_ACUTERENFAIL	Gut microbiota abundance (k_Bacteria.p_Firmicutes.c_Clostridia.o_Clostridiales.f_Eubacteriaceae.g_Eubacterium.s_Eubacterium_eligens)	Weighted mode	13	0.2177240858779	0.265692051334927	0.428499635712477	1.24324399171696	0.738575214347914	2.09275317247816
GCST90027791	finn-b-N14_ACUTERENFAIL	Acute renal failure || id:finn-b-N14_ACUTERENFAIL	Gut microbiota abundance (k_Bacteria.p_Firmicutes.c_Clostridia.o_Clostridiales.f_Eubacteriaceae.g_Eubacterium.s_Eubacterium_hallii)	Inverse variance weighted	11	0.053158960022921	0.083098832741261	0.52236267314984	1.05459727060244	0.896089706506459	1.24114292920303
GCST90027791	finn-b-N14_ACUTERENFAIL	Acute renal failure || id:finn-b-N14_ACUTERENFAIL	Gut microbiota abundance (k_Bacteria.p_Firmicutes.c_Clostridia.o_Clostridiales.f_Eubacteriaceae.g_Eubacterium.s_Eubacterium_hallii)	MR Egger	11	0.19753107390957	0.415557203136779	0.645868829105383	1.21839092455082	0.53958171348711	2.75116151626824
GCST90027791	finn-b-N14_ACUTERENFAIL	Acute renal failure || id:finn-b-N14_ACUTERENFAIL	Gut microbiota abundance (k_Bacteria.p_Firmicutes.c_Clostridia.o_Clostridiales.f_Eubacteriaceae.g_Eubacterium.s_Eubacterium_hallii)	Weighted median	11	0.0317291121421637	0.115684985660923	0.783875867834284	1.03223784672969	0.822823582979094	1.29494948159286
GCST90027791	finn-b-N14_ACUTERENFAIL	Acute renal failure || id:finn-b-N14_ACUTERENFAIL	Gut microbiota abundance (k_Bacteria.p_Firmicutes.c_Clostridia.o_Clostridiales.f_Eubacteriaceae.g_Eubacterium.s_Eubacterium_hallii)	Weighted mode	11	0.0384273606431312	0.208604678388436	0.857529580294267	1.03917524059518	0.690431987121219	1.56407177073105
GCST90027792	finn-b-N14_ACUTERENFAIL	Acute renal failure || id:finn-b-N14_ACUTERENFAIL	Gut microbiota abundance (k_Bacteria.p_Firmicutes.c_Clostridia.o_Clostridiales.f_Eubacteriaceae.g_Eubacterium.s_Eubacterium_ramulus)	Inverse variance weighted	10	0.0636115405105665	0.0972473903967707	0.513033983749601	1.06567834547926	0.880739534192446	1.28945084435743
GCST90027792	finn-b-N14_ACUTERENFAIL	Acute renal failure || id:finn-b-N14_ACUTERENFAIL	Gut microbiota abundance (k_Bacteria.p_Firmicutes.c_Clostridia.o_Clostridiales.f_Eubacteriaceae.g_Eubacterium.s_Eubacterium_ramulus)	MR Egger	10	0.84080879749339	0.439114112497391	0.0918512973424686	2.31824120641963	0.980340946724455	5.4820134863269
GCST90027792	finn-b-N14_ACUTERENFAIL	Acute renal failure || id:finn-b-N14_ACUTERENFAIL	Gut microbiota abundance (k_Bacteria.p_Firmicutes.c_Clostridia.o_Clostridiales.f_Eubacteriaceae.g_Eubacterium.s_Eubacterium_ramulus)	Weighted median	10	0.0954038960333305	0.122838320744306	0.437358018933475	1.10010309268256	0.864711621983546	1.39957274050928
GCST90027792	finn-b-N14_ACUTERENFAIL	Acute renal failure || id:finn-b-N14_ACUTERENFAIL	Gut microbiota abundance (k_Bacteria.p_Firmicutes.c_Clostridia.o_Clostridiales.f_Eubacteriaceae.g_Eubacterium.s_Eubacterium_ramulus)	Weighted mode	10	0.15867180253502	0.194655228140243	0.436029900568572	1.17195325146997	0.800232919256015	1.71634331777798
GCST90027793	finn-b-N14_ACUTERENFAIL	Acute renal failure || id:finn-b-N14_ACUTERENFAIL	Gut microbiota abundance (k_Bacteria.p_Firmicutes.c_Clostridia.o_Clostridiales.f_Eubacteriaceae.g_Eubacterium.s_Eubacterium_rectale)	Inverse variance weighted	8	-0.0855026	0.194185952289066	0.659710492021073	0.918050772974235	0.627440114163261	1.34326320988028
GCST90027793	finn-b-N14_ACUTERENFAIL	Acute renal failure || id:finn-b-N14_ACUTERENFAIL	Gut microbiota abundance (k_Bacteria.p_Firmicutes.c_Clostridia.o_Clostridiales.f_Eubacteriaceae.g_Eubacterium.s_Eubacterium_rectale)	MR Egger	8	-1.16106	1.10812007286148	0.335102599718546	0.313153364753088	0.0356866871746811	2.74794433498875
GCST90027793	finn-b-N14_ACUTERENFAIL	Acute renal failure || id:finn-b-N14_ACUTERENFAIL	Gut microbiota abundance (k_Bacteria.p_Firmicutes.c_Clostridia.o_Clostridiales.f_Eubacteriaceae.g_Eubacterium.s_Eubacterium_rectale)	Weighted median	8	0.0187916454764826	0.19405458507292	0.922855915460323	1.01896931963125	0.696592044722818	1.49054024118655
GCST90027793	finn-b-N14_ACUTERENFAIL	Acute renal failure || id:finn-b-N14_ACUTERENFAIL	Gut microbiota abundance (k_Bacteria.p_Firmicutes.c_Clostridia.o_Clostridiales.f_Eubacteriaceae.g_Eubacterium.s_Eubacterium_rectale)	Weighted mode	8	0.151744752470719	0.241432624987151	0.549614664020075	1.16386312532813	0.725087318184769	1.86815758671617
GCST90027794	finn-b-N14_ACUTERENFAIL	Acute renal failure || id:finn-b-N14_ACUTERENFAIL	Gut microbiota abundance (k_Bacteria.p_Firmicutes.c_Clostridia.o_Clostridiales.f_Eubacteriaceae.g_Eubacterium.s_Eubacterium_siraeum)	Inverse variance weighted	14	0.0488821657846223	0.093603794355607	0.601514244664961	1.05009660613984	0.874081838351572	1.26155565056242
GCST90027794	finn-b-N14_ACUTERENFAIL	Acute renal failure || id:finn-b-N14_ACUTERENFAIL	Gut microbiota abundance (k_Bacteria.p_Firmicutes.c_Clostridia.o_Clostridiales.f_Eubacteriaceae.g_Eubacterium.s_Eubacterium_siraeum)	MR Egger	14	-0.447137	0.382137121099972	0.264676657409989	0.639456087591892	0.302363275815529	1.3523602919549
GCST90027794	finn-b-N14_ACUTERENFAIL	Acute renal failure || id:finn-b-N14_ACUTERENFAIL	Gut microbiota abundance (k_Bacteria.p_Firmicutes.c_Clostridia.o_Clostridiales.f_Eubacteriaceae.g_Eubacterium.s_Eubacterium_siraeum)	Weighted median	14	0.0692024801531933	0.124813131372395	0.579271795439324	1.07165317568108	0.839095076821257	1.36866555491897
GCST90027794	finn-b-N14_ACUTERENFAIL	Acute renal failure || id:finn-b-N14_ACUTERENFAIL	Gut microbiota abundance (k_Bacteria.p_Firmicutes.c_Clostridia.o_Clostridiales.f_Eubacteriaceae.g_Eubacterium.s_Eubacterium_siraeum)	Weighted mode	14	0.111472347585041	0.206651569322108	0.59871380751737	1.11792283031212	0.745600959829739	1.67616663854408
GCST90027795	finn-b-N14_ACUTERENFAIL	Acute renal failure || id:finn-b-N14_ACUTERENFAIL	Gut microbiota abundance (k_Bacteria.p_Firmicutes.c_Clostridia.o_Clostridiales.f_Eubacteriaceae.g_Eubacterium.s_Eubacterium_ventriosum)	Inverse variance weighted	6	-0.00223362	0.0939771873078384	0.981037881221567	0.997768868353045	0.82991755748775	1.19956820490475
GCST90027795	finn-b-N14_ACUTERENFAIL	Acute renal failure || id:finn-b-N14_ACUTERENFAIL	Gut microbiota abundance (k_Bacteria.p_Firmicutes.c_Clostridia.o_Clostridiales.f_Eubacteriaceae.g_Eubacterium.s_Eubacterium_ventriosum)	MR Egger	6	1.80142719457428	1.05349445223468	0.162449471744122	6.05828765259874	0.76841760907289	47.7641959896169
GCST90027795	finn-b-N14_ACUTERENFAIL	Acute renal failure || id:finn-b-N14_ACUTERENFAIL	Gut microbiota abundance (k_Bacteria.p_Firmicutes.c_Clostridia.o_Clostridiales.f_Eubacteriaceae.g_Eubacterium.s_Eubacterium_ventriosum)	Weighted median	6	0.0350855453866156	0.121012447297237	0.771867220016738	1.03570830507745	0.817014161025362	1.31294137161608
GCST90027795	finn-b-N14_ACUTERENFAIL	Acute renal failure || id:finn-b-N14_ACUTERENFAIL	Gut microbiota abundance (k_Bacteria.p_Firmicutes.c_Clostridia.o_Clostridiales.f_Eubacteriaceae.g_Eubacterium.s_Eubacterium_ventriosum)	Weighted mode	6	0.104000700181258	0.162927522552211	0.551348168540792	1.1096012318373	0.806269484759125	1.52705133577352
GCST90027796	finn-b-N14_ACUTERENFAIL	Acute renal failure || id:finn-b-N14_ACUTERENFAIL	Gut microbiota abundance (k_Bacteria.p_Firmicutes.c_Clostridia.o_Clostridiales.f_Oscillospiraceae.g_Oscillibacter.s_Oscillibacter_unclassified)	Inverse variance weighted	8	0.198608629977498	0.158680981518142	0.210707582459132	1.21970451669217	0.893681265381607	1.66466408737351
GCST90027796	finn-b-N14_ACUTERENFAIL	Acute renal failure || id:finn-b-N14_ACUTERENFAIL	Gut microbiota abundance (k_Bacteria.p_Firmicutes.c_Clostridia.o_Clostridiales.f_Oscillospiraceae.g_Oscillibacter.s_Oscillibacter_unclassified)	MR Egger	8	0.133466536536014	1.22765559257018	0.916971937880243	1.14278302401669	0.103029654450696	12.6755063573049
GCST90027796	finn-b-N14_ACUTERENFAIL	Acute renal failure || id:finn-b-N14_ACUTERENFAIL	Gut microbiota abundance (k_Bacteria.p_Firmicutes.c_Clostridia.o_Clostridiales.f_Oscillospiraceae.g_Oscillibacter.s_Oscillibacter_unclassified)	Weighted median	8	0.289248928302628	0.191571844127964	0.131076135376518	1.33542411201446	0.917381478459743	1.94396507976573
GCST90027796	finn-b-N14_ACUTERENFAIL	Acute renal failure || id:finn-b-N14_ACUTERENFAIL	Gut microbiota abundance (k_Bacteria.p_Firmicutes.c_Clostridia.o_Clostridiales.f_Oscillospiraceae.g_Oscillibacter.s_Oscillibacter_unclassified)	Weighted mode	8	0.307009390176232	0.258040368861959	0.272919833232368	1.35935373258316	0.819755025463409	2.25413997217423
GCST90027797	finn-b-N14_ACUTERENFAIL	Acute renal failure || id:finn-b-N14_ACUTERENFAIL	Gut microbiota abundance (k_Bacteria.p_Firmicutes.c_Clostridia.o_Clostridiales.f_Ruminococcaceae.g_Faecalibacterium.s_Faecalibacterium_prausnitzii)	Inverse variance weighted	8	-0.143719	0.144428960124523	0.319694672957069	0.866130952271308	0.652594104582578	1.14953969276545
GCST90027797	finn-b-N14_ACUTERENFAIL	Acute renal failure || id:finn-b-N14_ACUTERENFAIL	Gut microbiota abundance (k_Bacteria.p_Firmicutes.c_Clostridia.o_Clostridiales.f_Ruminococcaceae.g_Faecalibacterium.s_Faecalibacterium_prausnitzii)	MR Egger	8	-0.280887	0.664035301978365	0.687037328194856	0.755114020099031	0.20548223160068	2.77492208892398
GCST90027797	finn-b-N14_ACUTERENFAIL	Acute renal failure || id:finn-b-N14_ACUTERENFAIL	Gut microbiota abundance (k_Bacteria.p_Firmicutes.c_Clostridia.o_Clostridiales.f_Ruminococcaceae.g_Faecalibacterium.s_Faecalibacterium_prausnitzii)	Weighted median	8	-0.234146	0.193203989154856	0.225545699215434	0.791245953904407	0.541817398291052	1.15550028763341
GCST90027797	finn-b-N14_ACUTERENFAIL	Acute renal failure || id:finn-b-N14_ACUTERENFAIL	Gut microbiota abundance (k_Bacteria.p_Firmicutes.c_Clostridia.o_Clostridiales.f_Ruminococcaceae.g_Faecalibacterium.s_Faecalibacterium_prausnitzii)	Weighted mode	8	-0.293039	0.28788074664981	0.34260099657896	0.745992701183941	0.424312220261328	1.31154627099113
GCST90027798	finn-b-N14_ACUTERENFAIL	Acute renal failure || id:finn-b-N14_ACUTERENFAIL	Gut microbiota abundance (k_Bacteria.p_Firmicutes.c_Clostridia.o_Clostridiales.f_Ruminococcaceae.g_Ruminococcaceae_noname.s_Ruminococcaceae_bacterium_D16)	Inverse variance weighted	10	-0.0513724	0.0690495737106445	0.456880464707832	0.949924826529387	0.829684648494542	1.08759054141138
GCST90027798	finn-b-N14_ACUTERENFAIL	Acute renal failure || id:finn-b-N14_ACUTERENFAIL	Gut microbiota abundance (k_Bacteria.p_Firmicutes.c_Clostridia.o_Clostridiales.f_Ruminococcaceae.g_Ruminococcaceae_noname.s_Ruminococcaceae_bacterium_D16)	MR Egger	10	0.268755435621539	0.356298022547765	0.472286118441491	1.30833512974855	0.650776711581106	2.63030434444309
GCST90027798	finn-b-N14_ACUTERENFAIL	Acute renal failure || id:finn-b-N14_ACUTERENFAIL	Gut microbiota abundance (k_Bacteria.p_Firmicutes.c_Clostridia.o_Clostridiales.f_Ruminococcaceae.g_Ruminococcaceae_noname.s_Ruminococcaceae_bacterium_D16)	Weighted median	10	-0.0107033	0.0814987574423288	0.895513551802868	0.989353771694162	0.843292952536543	1.16071275423477
GCST90027798	finn-b-N14_ACUTERENFAIL	Acute renal failure || id:finn-b-N14_ACUTERENFAIL	Gut microbiota abundance (k_Bacteria.p_Firmicutes.c_Clostridia.o_Clostridiales.f_Ruminococcaceae.g_Ruminococcaceae_noname.s_Ruminococcaceae_bacterium_D16)	Weighted mode	10	0.0324669512516828	0.136068371339808	0.816754183647308	1.03299975323098	0.791182152390265	1.34872669580759
GCST90027799	finn-b-N14_ACUTERENFAIL	Acute renal failure || id:finn-b-N14_ACUTERENFAIL	Gut microbiota abundance (k_Bacteria.p_Firmicutes.c_Clostridia.o_Clostridiales.f_Ruminococcaceae.g_Ruminococcus.s_Ruminococcus_bromii)	Inverse variance weighted	7	-0.301598	0.118218072277545	0.0107353521159747	0.739635611127399	0.586662810224525	0.932496193236506
GCST90027799	finn-b-N14_ACUTERENFAIL	Acute renal failure || id:finn-b-N14_ACUTERENFAIL	Gut microbiota abundance (k_Bacteria.p_Firmicutes.c_Clostridia.o_Clostridiales.f_Ruminococcaceae.g_Ruminococcus.s_Ruminococcus_bromii)	MR Egger	7	0.596182896729252	0.736047219452578	0.454757756080542	1.81517684227222	0.428926521448934	7.68165828867641
GCST90027799	finn-b-N14_ACUTERENFAIL	Acute renal failure || id:finn-b-N14_ACUTERENFAIL	Gut microbiota abundance (k_Bacteria.p_Firmicutes.c_Clostridia.o_Clostridiales.f_Ruminococcaceae.g_Ruminococcus.s_Ruminococcus_bromii)	Weighted median	7	-0.349856	0.150969641572044	0.0204823109507897	0.704789535013912	0.524265758711819	0.94747421591226
GCST90027799	finn-b-N14_ACUTERENFAIL	Acute renal failure || id:finn-b-N14_ACUTERENFAIL	Gut microbiota abundance (k_Bacteria.p_Firmicutes.c_Clostridia.o_Clostridiales.f_Ruminococcaceae.g_Ruminococcus.s_Ruminococcus_bromii)	Weighted mode	7	-0.415038	0.261227362449473	0.163206038131244	0.660315187559537	0.395721882475725	1.10182470626585
GCST90027800	finn-b-N14_ACUTERENFAIL	Acute renal failure || id:finn-b-N14_ACUTERENFAIL	Gut microbiota abundance (k_Bacteria.p_Firmicutes.c_Clostridia.o_Clostridiales.f_Ruminococcaceae.g_Ruminococcus.s_Ruminococcus_callidus)	Inverse variance weighted	5	0.142710852209517	0.106961057397578	0.182127876065695	1.15339625146802	0.935258029589811	1.42241271479266
GCST90027800	finn-b-N14_ACUTERENFAIL	Acute renal failure || id:finn-b-N14_ACUTERENFAIL	Gut microbiota abundance (k_Bacteria.p_Firmicutes.c_Clostridia.o_Clostridiales.f_Ruminococcaceae.g_Ruminococcus.s_Ruminococcus_callidus)	MR Egger	5	0.683418184191844	0.525637240999426	0.284416145227441	1.98063635441852	0.706924924063821	5.54927437823668
GCST90027800	finn-b-N14_ACUTERENFAIL	Acute renal failure || id:finn-b-N14_ACUTERENFAIL	Gut microbiota abundance (k_Bacteria.p_Firmicutes.c_Clostridia.o_Clostridiales.f_Ruminococcaceae.g_Ruminococcus.s_Ruminococcus_callidus)	Weighted median	5	0.153704836920236	0.137001936553925	0.261897622352727	1.16614663254385	0.891527532578174	1.52535723115665
GCST90027800	finn-b-N14_ACUTERENFAIL	Acute renal failure || id:finn-b-N14_ACUTERENFAIL	Gut microbiota abundance (k_Bacteria.p_Firmicutes.c_Clostridia.o_Clostridiales.f_Ruminococcaceae.g_Ruminococcus.s_Ruminococcus_callidus)	Weighted mode	5	0.1581825651296	0.165515868927476	0.393346284852074	1.17138002833448	0.846852674082781	1.6202714034847
GCST90027801	finn-b-N14_ACUTERENFAIL	Acute renal failure || id:finn-b-N14_ACUTERENFAIL	Gut microbiota abundance (k_Bacteria.p_Firmicutes.c_Clostridia.o_Clostridiales.f_Ruminococcaceae.g_Ruminococcus.s_Ruminococcus_lactaris)	Inverse variance weighted	5	-0.0520446	0.150248474755306	0.72904941856849	0.949286515079973	0.707136456566861	1.2743578404764
GCST90027801	finn-b-N14_ACUTERENFAIL	Acute renal failure || id:finn-b-N14_ACUTERENFAIL	Gut microbiota abundance (k_Bacteria.p_Firmicutes.c_Clostridia.o_Clostridiales.f_Ruminococcaceae.g_Ruminococcus.s_Ruminococcus_lactaris)	MR Egger	5	-0.750521	0.774574277493946	0.404043245107462	0.472120607461837	0.103447981622118	2.15468551918538
GCST90027801	finn-b-N14_ACUTERENFAIL	Acute renal failure || id:finn-b-N14_ACUTERENFAIL	Gut microbiota abundance (k_Bacteria.p_Firmicutes.c_Clostridia.o_Clostridiales.f_Ruminococcaceae.g_Ruminococcus.s_Ruminococcus_lactaris)	Weighted median	5	0.0286735416118656	0.161754566110942	0.85929966617045	1.02908858503085	0.749487673430055	1.41299630852384
GCST90027801	finn-b-N14_ACUTERENFAIL	Acute renal failure || id:finn-b-N14_ACUTERENFAIL	Gut microbiota abundance (k_Bacteria.p_Firmicutes.c_Clostridia.o_Clostridiales.f_Ruminococcaceae.g_Ruminococcus.s_Ruminococcus_lactaris)	Weighted mode	5	0.0434598325536497	0.211270105565667	0.847064579070513	1.04441804186381	0.69029959887897	1.58019655225365
GCST90027802	finn-b-N14_ACUTERENFAIL	Acute renal failure || id:finn-b-N14_ACUTERENFAIL	Gut microbiota abundance (k_Bacteria.p_Firmicutes.c_Clostridia.o_Clostridiales.f_Ruminococcaceae.g_Subdoligranulum.s_Subdoligranulum_unclassified)	Inverse variance weighted	13	-0.128278	0.126636824504295	0.311079742726522	0.87960889155491	0.68626866516397	1.12741822755028
GCST90027802	finn-b-N14_ACUTERENFAIL	Acute renal failure || id:finn-b-N14_ACUTERENFAIL	Gut microbiota abundance (k_Bacteria.p_Firmicutes.c_Clostridia.o_Clostridiales.f_Ruminococcaceae.g_Subdoligranulum.s_Subdoligranulum_unclassified)	MR Egger	13	0.322478998713573	0.531487496617257	0.556333790115688	1.38054589731531	0.487124035818374	3.91257017607884
GCST90027802	finn-b-N14_ACUTERENFAIL	Acute renal failure || id:finn-b-N14_ACUTERENFAIL	Gut microbiota abundance (k_Bacteria.p_Firmicutes.c_Clostridia.o_Clostridiales.f_Ruminococcaceae.g_Subdoligranulum.s_Subdoligranulum_unclassified)	Weighted median	13	-0.185646	0.150603822479659	0.217695366389008	0.83056736181096	0.61827017830874	1.11576163093077
GCST90027802	finn-b-N14_ACUTERENFAIL	Acute renal failure || id:finn-b-N14_ACUTERENFAIL	Gut microbiota abundance (k_Bacteria.p_Firmicutes.c_Clostridia.o_Clostridiales.f_Ruminococcaceae.g_Subdoligranulum.s_Subdoligranulum_unclassified)	Weighted mode	13	-0.213683	0.291733740443745	0.477950759383859	0.807603975829804	0.455900087056852	1.43062964955033
GCST90027803	finn-b-N14_ACUTERENFAIL	Acute renal failure || id:finn-b-N14_ACUTERENFAIL	Gut microbiota abundance (k_Bacteria.p_Firmicutes.c_Erysipelotrichia.o_Erysipelotrichales.f_Erysipelotrichaceae.g_Erysipelotrichaceae_noname.s_Eubacterium_biforme)	Inverse variance weighted	7	0.0170781771298108	0.079592067150654	0.83010153468188	1.01722484293545	0.870295670008224	1.18895958780912
GCST90027803	finn-b-N14_ACUTERENFAIL	Acute renal failure || id:finn-b-N14_ACUTERENFAIL	Gut microbiota abundance (k_Bacteria.p_Firmicutes.c_Erysipelotrichia.o_Erysipelotrichales.f_Erysipelotrichaceae.g_Erysipelotrichaceae_noname.s_Eubacterium_biforme)	MR Egger	7	0.0374583334933197	0.27711484639908	0.897748542918146	1.03816873931592	0.603091250937789	1.7871165095114
GCST90027803	finn-b-N14_ACUTERENFAIL	Acute renal failure || id:finn-b-N14_ACUTERENFAIL	Gut microbiota abundance (k_Bacteria.p_Firmicutes.c_Erysipelotrichia.o_Erysipelotrichales.f_Erysipelotrichaceae.g_Erysipelotrichaceae_noname.s_Eubacterium_biforme)	Weighted median	7	0.0178618706775093	0.0963361450477319	0.852905951088102	1.01802234794036	0.842857837816402	1.22958991944707
GCST90027803	finn-b-N14_ACUTERENFAIL	Acute renal failure || id:finn-b-N14_ACUTERENFAIL	Gut microbiota abundance (k_Bacteria.p_Firmicutes.c_Erysipelotrichia.o_Erysipelotrichales.f_Erysipelotrichaceae.g_Erysipelotrichaceae_noname.s_Eubacterium_biforme)	Weighted mode	7	0.00262842127750007	0.120302825826463	0.983277373714583	1.00263187860515	0.792022786029446	1.26924465018853
GCST90027804	finn-b-N14_ACUTERENFAIL	Acute renal failure || id:finn-b-N14_ACUTERENFAIL	Gut microbiota abundance (k_Bacteria.p_Firmicutes.c_Erysipelotrichia.o_Erysipelotrichales.f_Erysipelotrichaceae.g_Holdemania.s_Holdemania_filiformis)	Inverse variance weighted	3	0.0747144864513782	0.12845697382568	0.56081563338027	1.07758	0.837728528841309	1.38609460380198
GCST90027804	finn-b-N14_ACUTERENFAIL	Acute renal failure || id:finn-b-N14_ACUTERENFAIL	Gut microbiota abundance (k_Bacteria.p_Firmicutes.c_Erysipelotrichia.o_Erysipelotrichales.f_Erysipelotrichaceae.g_Holdemania.s_Holdemania_filiformis)	MR Egger	3	-0.0194383	1.3836546370195	0.991057007311622	0.980749372916251	0.0651279539458916	14.7689167891677
GCST90027804	finn-b-N14_ACUTERENFAIL	Acute renal failure || id:finn-b-N14_ACUTERENFAIL	Gut microbiota abundance (k_Bacteria.p_Firmicutes.c_Erysipelotrichia.o_Erysipelotrichales.f_Erysipelotrichaceae.g_Holdemania.s_Holdemania_filiformis)	Weighted median	3	0.0672187756152725	0.163608678941246	0.681181855691256	1.06952943954233	0.776115262942362	1.47387028276068
GCST90027804	finn-b-N14_ACUTERENFAIL	Acute renal failure || id:finn-b-N14_ACUTERENFAIL	Gut microbiota abundance (k_Bacteria.p_Firmicutes.c_Erysipelotrichia.o_Erysipelotrichales.f_Erysipelotrichaceae.g_Holdemania.s_Holdemania_filiformis)	Weighted mode	3	0.0627198027462385	0.201704276470554	0.785255266767157	1.06472846343976	0.717042203321735	1.58100415234573
GCST90027805	finn-b-N14_ACUTERENFAIL	Acute renal failure || id:finn-b-N14_ACUTERENFAIL	Gut microbiota abundance (k_Bacteria.p_Firmicutes.c_Erysipelotrichia.o_Erysipelotrichales.f_Erysipelotrichaceae.g_Holdemania.s_Holdemania_unclassified)	Inverse variance weighted	10	0.08469549444853	0.0741197675402233	0.25316969194945	1.08838559677739	0.941219174508656	1.25856255307469
GCST90027805	finn-b-N14_ACUTERENFAIL	Acute renal failure || id:finn-b-N14_ACUTERENFAIL	Gut microbiota abundance (k_Bacteria.p_Firmicutes.c_Erysipelotrichia.o_Erysipelotrichales.f_Erysipelotrichaceae.g_Holdemania.s_Holdemania_unclassified)	MR Egger	10	0.30689690841951	0.336907251632956	0.388957764279205	1.35920083868636	0.702267211106083	2.63066093741722
GCST90027805	finn-b-N14_ACUTERENFAIL	Acute renal failure || id:finn-b-N14_ACUTERENFAIL	Gut microbiota abundance (k_Bacteria.p_Firmicutes.c_Erysipelotrichia.o_Erysipelotrichales.f_Erysipelotrichaceae.g_Holdemania.s_Holdemania_unclassified)	Weighted median	10	0.0239189167472257	0.0991146498736707	0.809302658611526	1.02420726846687	0.843373130264475	1.24381544910187
GCST90027805	finn-b-N14_ACUTERENFAIL	Acute renal failure || id:finn-b-N14_ACUTERENFAIL	Gut microbiota abundance (k_Bacteria.p_Firmicutes.c_Erysipelotrichia.o_Erysipelotrichales.f_Erysipelotrichaceae.g_Holdemania.s_Holdemania_unclassified)	Weighted mode	10	0.0120840336206756	0.157152111583195	0.940390253656902	1.01215734053845	0.743836441446321	1.37726847586801
GCST90027806	finn-b-N14_ACUTERENFAIL	Acute renal failure || id:finn-b-N14_ACUTERENFAIL	Gut microbiota abundance (k_Bacteria.p_Firmicutes.c_Negativicutes.o_Selenomonadales.f_Acidaminococcaceae.g_Phascolarctobacterium.s_Phascolarctobacterium_succinatutens)	Inverse variance weighted	8	-0.000262909	0.073778950355353	0.997156764735438	0.999737125149829	0.865135054295303	1.15528126439977
GCST90027806	finn-b-N14_ACUTERENFAIL	Acute renal failure || id:finn-b-N14_ACUTERENFAIL	Gut microbiota abundance (k_Bacteria.p_Firmicutes.c_Negativicutes.o_Selenomonadales.f_Acidaminococcaceae.g_Phascolarctobacterium.s_Phascolarctobacterium_succinatutens)	MR Egger	8	-0.0815919	0.25592863515376	0.760679087713046	0.9216480278565	0.558102857171006	1.52200454869111
GCST90027806	finn-b-N14_ACUTERENFAIL	Acute renal failure || id:finn-b-N14_ACUTERENFAIL	Gut microbiota abundance (k_Bacteria.p_Firmicutes.c_Negativicutes.o_Selenomonadales.f_Acidaminococcaceae.g_Phascolarctobacterium.s_Phascolarctobacterium_succinatutens)	Weighted median	8	0.0279550697154478	0.0966791934297135	0.772464368840666	1.0283494793487	0.850835773700944	1.24289867018267
GCST90027806	finn-b-N14_ACUTERENFAIL	Acute renal failure || id:finn-b-N14_ACUTERENFAIL	Gut microbiota abundance (k_Bacteria.p_Firmicutes.c_Negativicutes.o_Selenomonadales.f_Acidaminococcaceae.g_Phascolarctobacterium.s_Phascolarctobacterium_succinatutens)	Weighted mode	8	0.0475204171091299	0.1316407349167	0.728758652152456	1.04866761166378	0.810182763085951	1.35735269849965
GCST90027807	finn-b-N14_ACUTERENFAIL	Acute renal failure || id:finn-b-N14_ACUTERENFAIL	Gut microbiota abundance (k_Bacteria.p_Firmicutes.c_Negativicutes.o_Selenomonadales.f_Veillonellaceae.g_Dialister.s_Dialister_invisus)	Inverse variance weighted	6	-0.094975	0.103919332389588	0.360753395147846	0.909395631196896	0.741813857539643	1.11483548822193
GCST90027807	finn-b-N14_ACUTERENFAIL	Acute renal failure || id:finn-b-N14_ACUTERENFAIL	Gut microbiota abundance (k_Bacteria.p_Firmicutes.c_Negativicutes.o_Selenomonadales.f_Veillonellaceae.g_Dialister.s_Dialister_invisus)	MR Egger	6	0.222194457470843	0.479553759824714	0.667211912231795	1.24881419550468	0.487857993801225	3.19670255424659
GCST90027807	finn-b-N14_ACUTERENFAIL	Acute renal failure || id:finn-b-N14_ACUTERENFAIL	Gut microbiota abundance (k_Bacteria.p_Firmicutes.c_Negativicutes.o_Selenomonadales.f_Veillonellaceae.g_Dialister.s_Dialister_invisus)	Weighted median	6	-0.0342451	0.130207264238372	0.792547237353992	0.966334651122233	0.748674242773895	1.24727498905227
GCST90027807	finn-b-N14_ACUTERENFAIL	Acute renal failure || id:finn-b-N14_ACUTERENFAIL	Gut microbiota abundance (k_Bacteria.p_Firmicutes.c_Negativicutes.o_Selenomonadales.f_Veillonellaceae.g_Dialister.s_Dialister_invisus)	Weighted mode	6	0.0237227924107658	0.17731113133396	0.89878549670673	1.02400641619259	0.723389825060171	1.44954919751101
GCST90027708	finn-b-N14_ACUTERENFAIL	Acute renal failure || id:finn-b-N14_ACUTERENFAIL	Gut microbiota abundance (k_Bacteria.p_Firmicutes.c_Clostridia.o_Clostridiales.f_Lachnospiraceae.g_Blautia)	Inverse variance weighted	12	-0.161621	0.109182491096117	0.138798914909838	0.850764004985062	0.686864537233602	1.05377312838624
GCST90027708	finn-b-N14_ACUTERENFAIL	Acute renal failure || id:finn-b-N14_ACUTERENFAIL	Gut microbiota abundance (k_Bacteria.p_Firmicutes.c_Clostridia.o_Clostridiales.f_Lachnospiraceae.g_Blautia)	MR Egger	12	0.608881380422249	0.645343152644774	0.367661454534402	1.83837380723311	0.518927447343066	6.51269897636857
GCST90027708	finn-b-N14_ACUTERENFAIL	Acute renal failure || id:finn-b-N14_ACUTERENFAIL	Gut microbiota abundance (k_Bacteria.p_Firmicutes.c_Clostridia.o_Clostridiales.f_Lachnospiraceae.g_Blautia)	Weighted median	12	-0.151146	0.15454606093913	0.328074360425818	0.859722138900454	0.635046969134913	1.16388581008809
GCST90027708	finn-b-N14_ACUTERENFAIL	Acute renal failure || id:finn-b-N14_ACUTERENFAIL	Gut microbiota abundance (k_Bacteria.p_Firmicutes.c_Clostridia.o_Clostridiales.f_Lachnospiraceae.g_Blautia)	Weighted mode	12	-0.125504	0.270172426865896	0.651324078074411	0.882051893023826	0.519420066896663	1.49785422545429
GCST90027709	finn-b-N14_ACUTERENFAIL	Acute renal failure || id:finn-b-N14_ACUTERENFAIL	Gut microbiota abundance (k_Bacteria.p_Firmicutes.c_Clostridia.o_Clostridiales.f_Lachnospiraceae.g_Butyrivibrio)	Inverse variance weighted	10	0.000519167336316953	0.0711431819587969	0.994177489477387	1.00052	0.87029637075539	1.15022756335274
GCST90027709	finn-b-N14_ACUTERENFAIL	Acute renal failure || id:finn-b-N14_ACUTERENFAIL	Gut microbiota abundance (k_Bacteria.p_Firmicutes.c_Clostridia.o_Clostridiales.f_Lachnospiraceae.g_Butyrivibrio)	MR Egger	10	0.445270981365928	0.228805148216378	0.0875218660117477	1.56091311689673	0.996817964302856	2.44422737726666
GCST90027709	finn-b-N14_ACUTERENFAIL	Acute renal failure || id:finn-b-N14_ACUTERENFAIL	Gut microbiota abundance (k_Bacteria.p_Firmicutes.c_Clostridia.o_Clostridiales.f_Lachnospiraceae.g_Butyrivibrio)	Weighted median	10	-0.0438457	0.0775960968154386	0.572039520161376	0.957101625524917	0.822066447223809	1.11431810004653
GCST90027709	finn-b-N14_ACUTERENFAIL	Acute renal failure || id:finn-b-N14_ACUTERENFAIL	Gut microbiota abundance (k_Bacteria.p_Firmicutes.c_Clostridia.o_Clostridiales.f_Lachnospiraceae.g_Butyrivibrio)	Weighted mode	10	-0.0496405	0.119745758043485	0.688178108882018	0.951571409487598	0.75250906836783	1.2032920072554
GCST90027710	finn-b-N14_ACUTERENFAIL	Acute renal failure || id:finn-b-N14_ACUTERENFAIL	Gut microbiota abundance (k_Bacteria.p_Firmicutes.c_Clostridia.o_Clostridiales.f_Lachnospiraceae.g_Coprococcus)	Inverse variance weighted	10	0.117541480353013	0.116703330567808	0.313847377113838	1.12472828310236	0.894762420805388	1.4138
GCST90027710	finn-b-N14_ACUTERENFAIL	Acute renal failure || id:finn-b-N14_ACUTERENFAIL	Gut microbiota abundance (k_Bacteria.p_Firmicutes.c_Clostridia.o_Clostridiales.f_Lachnospiraceae.g_Coprococcus)	MR Egger	10	-0.111709	0.733024029266487	0.882648710852513	0.894304215332913	0.212580109995092	3.76225240254454
GCST90027710	finn-b-N14_ACUTERENFAIL	Acute renal failure || id:finn-b-N14_ACUTERENFAIL	Gut microbiota abundance (k_Bacteria.p_Firmicutes.c_Clostridia.o_Clostridiales.f_Lachnospiraceae.g_Coprococcus)	Weighted median	10	0.156271942128378	0.158815282983986	0.325122622263754	1.16914409939798	0.85641002828551	1.59607884075526
GCST90027710	finn-b-N14_ACUTERENFAIL	Acute renal failure || id:finn-b-N14_ACUTERENFAIL	Gut microbiota abundance (k_Bacteria.p_Firmicutes.c_Clostridia.o_Clostridiales.f_Lachnospiraceae.g_Coprococcus)	Weighted mode	10	0.242472139679964	0.251574157931332	0.360317009223326	1.27439574359555	0.778323361142887	2.08664495038368
GCST90027711	finn-b-N14_ACUTERENFAIL	Acute renal failure || id:finn-b-N14_ACUTERENFAIL	Gut microbiota abundance (k_Bacteria.p_Firmicutes.c_Clostridia.o_Clostridiales.f_Lachnospiraceae.g_Dorea)	Inverse variance weighted	6	-0.0778411	0.150624943178878	0.605304237558243	0.925111372584719	0.68862	1.24282093411152
GCST90027711	finn-b-N14_ACUTERENFAIL	Acute renal failure || id:finn-b-N14_ACUTERENFAIL	Gut microbiota abundance (k_Bacteria.p_Firmicutes.c_Clostridia.o_Clostridiales.f_Lachnospiraceae.g_Dorea)	MR Egger	6	0.576488949500376	1.17480920578589	0.649334813337492	1.77977855542534	0.177970567436943	17.798514394658
GCST90027711	finn-b-N14_ACUTERENFAIL	Acute renal failure || id:finn-b-N14_ACUTERENFAIL	Gut microbiota abundance (k_Bacteria.p_Firmicutes.c_Clostridia.o_Clostridiales.f_Lachnospiraceae.g_Dorea)	Weighted median	6	-0.0629465	0.188509689262431	0.738442640976028	0.938993729582928	0.648933217291055	1.35870564289607
GCST90027711	finn-b-N14_ACUTERENFAIL	Acute renal failure || id:finn-b-N14_ACUTERENFAIL	Gut microbiota abundance (k_Bacteria.p_Firmicutes.c_Clostridia.o_Clostridiales.f_Lachnospiraceae.g_Dorea)	Weighted mode	6	0.0429426905187257	0.276936363639831	0.882836690647122	1.04387806902569	0.606620079709701	1.79631611191351
GCST90027712	finn-b-N14_ACUTERENFAIL	Acute renal failure || id:finn-b-N14_ACUTERENFAIL	Gut microbiota abundance (k_Bacteria.p_Firmicutes.c_Clostridia.o_Clostridiales.f_Lachnospiraceae.g_Lachnospiraceae_noname)	Inverse variance weighted	6	0.0504620472491099	0.181851273114738	0.781403302913936	1.05175694552816	0.736411327073375	1.5021396762906
GCST90027712	finn-b-N14_ACUTERENFAIL	Acute renal failure || id:finn-b-N14_ACUTERENFAIL	Gut microbiota abundance (k_Bacteria.p_Firmicutes.c_Clostridia.o_Clostridiales.f_Lachnospiraceae.g_Lachnospiraceae_noname)	MR Egger	6	0.147592911386128	0.895382150784375	0.877066449099075	1.15904096793009	0.200416795350047	6.70291111577744
GCST90027712	finn-b-N14_ACUTERENFAIL	Acute renal failure || id:finn-b-N14_ACUTERENFAIL	Gut microbiota abundance (k_Bacteria.p_Firmicutes.c_Clostridia.o_Clostridiales.f_Lachnospiraceae.g_Lachnospiraceae_noname)	Weighted median	6	0.0232287218785936	0.220577583220423	0.916130919690412	1.02350060975991	0.66424558481718	1.5770575252935
GCST90027712	finn-b-N14_ACUTERENFAIL	Acute renal failure || id:finn-b-N14_ACUTERENFAIL	Gut microbiota abundance (k_Bacteria.p_Firmicutes.c_Clostridia.o_Clostridiales.f_Lachnospiraceae.g_Lachnospiraceae_noname)	Weighted mode	6	-0.268765	0.392848194759357	0.524297110025712	0.764322650446715	0.353897582260614	1.6507293162452
GCST90027713	finn-b-N14_ACUTERENFAIL	Acute renal failure || id:finn-b-N14_ACUTERENFAIL	Gut microbiota abundance (k_Bacteria.p_Firmicutes.c_Clostridia.o_Clostridiales.f_Lachnospiraceae.g_Roseburia)	Inverse variance weighted	14	-0.125766	0.10767460997446	0.242799557110397	0.881821284754127	0.714045849261813	1.08901799380154
GCST90027713	finn-b-N14_ACUTERENFAIL	Acute renal failure || id:finn-b-N14_ACUTERENFAIL	Gut microbiota abundance (k_Bacteria.p_Firmicutes.c_Clostridia.o_Clostridiales.f_Lachnospiraceae.g_Roseburia)	MR Egger	14	0.210350041804019	0.441979541495333	0.642673587104281	1.23410997444008	0.51895927893179	2.93477251654013
GCST90027713	finn-b-N14_ACUTERENFAIL	Acute renal failure || id:finn-b-N14_ACUTERENFAIL	Gut microbiota abundance (k_Bacteria.p_Firmicutes.c_Clostridia.o_Clostridiales.f_Lachnospiraceae.g_Roseburia)	Weighted median	14	-0.0634546	0.137241761165743	0.643825913205825	0.938516748255178	0.717165652695529	1.22818721650271
GCST90027713	finn-b-N14_ACUTERENFAIL	Acute renal failure || id:finn-b-N14_ACUTERENFAIL	Gut microbiota abundance (k_Bacteria.p_Firmicutes.c_Clostridia.o_Clostridiales.f_Lachnospiraceae.g_Roseburia)	Weighted mode	14	-0.00405513	0.220544447558118	0.985609403402075	0.99595308024018	0.646409388292306	1.53451134220123
GCST90027714	finn-b-N14_ACUTERENFAIL	Acute renal failure || id:finn-b-N14_ACUTERENFAIL	Gut microbiota abundance (k_Bacteria.p_Firmicutes.c_Clostridia.o_Clostridiales.f_Oscillospiraceae.g_Oscillibacter)	Inverse variance weighted	8	0.102807874733724	0.165969469883042	0.535627543656168	1.10827846032595	0.800521181757055	1.53435183679526
GCST90027714	finn-b-N14_ACUTERENFAIL	Acute renal failure || id:finn-b-N14_ACUTERENFAIL	Gut microbiota abundance (k_Bacteria.p_Firmicutes.c_Clostridia.o_Clostridiales.f_Oscillospiraceae.g_Oscillibacter)	MR Egger	8	-0.144312	1.12526274170205	0.902143799493415	0.865617574540972	0.0953856585467807	7.85541345281706
GCST90027714	finn-b-N14_ACUTERENFAIL	Acute renal failure || id:finn-b-N14_ACUTERENFAIL	Gut microbiota abundance (k_Bacteria.p_Firmicutes.c_Clostridia.o_Clostridiales.f_Oscillospiraceae.g_Oscillibacter)	Weighted median	8	0.24402055731696	0.207052852849599	0.238580456258222	1.2763705689741	0.850608728812122	1.91524231313538
GCST90027714	finn-b-N14_ACUTERENFAIL	Acute renal failure || id:finn-b-N14_ACUTERENFAIL	Gut microbiota abundance (k_Bacteria.p_Firmicutes.c_Clostridia.o_Clostridiales.f_Oscillospiraceae.g_Oscillibacter)	Weighted mode	8	0.246741469883501	0.291198076686424	0.424829692930145	1.27984819070161	0.723245352919599	2.26480735013347
GCST90027715	finn-b-N14_ACUTERENFAIL	Acute renal failure || id:finn-b-N14_ACUTERENFAIL	Gut microbiota abundance (k_Bacteria.p_Firmicutes.c_Clostridia.o_Clostridiales.f_Ruminococcaceae.g_Anaerotruncus)	Inverse variance weighted	5	-0.0335613	0.0750596720403939	0.654782388588084	0.966995625302758	0.834703869175948	1.12025422893729
GCST90027715	finn-b-N14_ACUTERENFAIL	Acute renal failure || id:finn-b-N14_ACUTERENFAIL	Gut microbiota abundance (k_Bacteria.p_Firmicutes.c_Clostridia.o_Clostridiales.f_Ruminococcaceae.g_Anaerotruncus)	MR Egger	5	0.358546869080018	0.739238685792429	0.660872746648012	1.43124811183843	0.336095156557602	6.09491424578143
GCST90027715	finn-b-N14_ACUTERENFAIL	Acute renal failure || id:finn-b-N14_ACUTERENFAIL	Gut microbiota abundance (k_Bacteria.p_Firmicutes.c_Clostridia.o_Clostridiales.f_Ruminococcaceae.g_Anaerotruncus)	Weighted median	5	-0.0353033	0.0946218570906007	0.709074750470337	0.965312571460151	0.801907381868562	1.16201494298221
GCST90027715	finn-b-N14_ACUTERENFAIL	Acute renal failure || id:finn-b-N14_ACUTERENFAIL	Gut microbiota abundance (k_Bacteria.p_Firmicutes.c_Clostridia.o_Clostridiales.f_Ruminococcaceae.g_Anaerotruncus)	Weighted mode	5	-0.0430026	0.125209823088033	0.748556697873419	0.957908920704081	0.749451381753325	1.22434826688527
GCST90027716	finn-b-N14_ACUTERENFAIL	Acute renal failure || id:finn-b-N14_ACUTERENFAIL	Gut microbiota abundance (k_Bacteria.p_Firmicutes.c_Clostridia.o_Clostridiales.f_Ruminococcaceae.g_Faecalibacterium)	Inverse variance weighted	7	-0.123795	0.156649548167227	0.42937166491078	0.883560935159535	0.649970609140129	1.20110035001857
GCST90027716	finn-b-N14_ACUTERENFAIL	Acute renal failure || id:finn-b-N14_ACUTERENFAIL	Gut microbiota abundance (k_Bacteria.p_Firmicutes.c_Clostridia.o_Clostridiales.f_Ruminococcaceae.g_Faecalibacterium)	MR Egger	7	-0.388488	0.725276662608666	0.615165531370479	0.678081351359345	0.163649183116552	2.80963406174687
GCST90027716	finn-b-N14_ACUTERENFAIL	Acute renal failure || id:finn-b-N14_ACUTERENFAIL	Gut microbiota abundance (k_Bacteria.p_Firmicutes.c_Clostridia.o_Clostridiales.f_Ruminococcaceae.g_Faecalibacterium)	Weighted median	7	-0.181155	0.219302227181159	0.408774056438571	0.834305821445085	0.542814511565471	1.28232792024979
GCST90027716	finn-b-N14_ACUTERENFAIL	Acute renal failure || id:finn-b-N14_ACUTERENFAIL	Gut microbiota abundance (k_Bacteria.p_Firmicutes.c_Clostridia.o_Clostridiales.f_Ruminococcaceae.g_Faecalibacterium)	Weighted mode	7	-0.320769	0.346574853711183	0.390392200937853	0.725590564465812	0.367858804704008	1.43120583362261
GCST90027717	finn-b-N14_ACUTERENFAIL	Acute renal failure || id:finn-b-N14_ACUTERENFAIL	Gut microbiota abundance (k_Bacteria.p_Firmicutes.c_Clostridia.o_Clostridiales.f_Ruminococcaceae.g_Ruminococcaceae_noname)	Inverse variance weighted	10	-0.0515904	0.0691741153926749	0.455785005072385	0.949717767244276	0.829301339915505	1.08761893175206
GCST90027717	finn-b-N14_ACUTERENFAIL	Acute renal failure || id:finn-b-N14_ACUTERENFAIL	Gut microbiota abundance (k_Bacteria.p_Firmicutes.c_Clostridia.o_Clostridiales.f_Ruminococcaceae.g_Ruminococcaceae_noname)	MR Egger	10	0.272826536617664	0.358601236282546	0.468600949392452	1.31367235101041	0.650488352598286	2.65298377582934
GCST90027717	finn-b-N14_ACUTERENFAIL	Acute renal failure || id:finn-b-N14_ACUTERENFAIL	Gut microbiota abundance (k_Bacteria.p_Firmicutes.c_Clostridia.o_Clostridiales.f_Ruminococcaceae.g_Ruminococcaceae_noname)	Weighted median	10	-0.00918084	0.0784769854947943	0.906869849167904	0.990861177990508	0.849594817205797	1.15561660001383
GCST90027717	finn-b-N14_ACUTERENFAIL	Acute renal failure || id:finn-b-N14_ACUTERENFAIL	Gut microbiota abundance (k_Bacteria.p_Firmicutes.c_Clostridia.o_Clostridiales.f_Ruminococcaceae.g_Ruminococcaceae_noname)	Weighted mode	10	0.0355589196106442	0.135162840375641	0.798411043946917	1.03619869875339	0.795042069970837	1.35050431147323
GCST90027718	finn-b-N14_ACUTERENFAIL	Acute renal failure || id:finn-b-N14_ACUTERENFAIL	Gut microbiota abundance (k_Bacteria.p_Firmicutes.c_Clostridia.o_Clostridiales.f_Ruminococcaceae.g_Ruminococcus)	Inverse variance weighted	10	0.0975473899949128	0.109203987117667	0.371718755245195	1.10246368607386	0.89003683919762	1.36559086723565
GCST90027718	finn-b-N14_ACUTERENFAIL	Acute renal failure || id:finn-b-N14_ACUTERENFAIL	Gut microbiota abundance (k_Bacteria.p_Firmicutes.c_Clostridia.o_Clostridiales.f_Ruminococcaceae.g_Ruminococcus)	MR Egger	10	0.087979550415693	0.630037701894438	0.892394648717875	1.09196579155336	0.317621662428139	3.75411828276205
GCST90027718	finn-b-N14_ACUTERENFAIL	Acute renal failure || id:finn-b-N14_ACUTERENFAIL	Gut microbiota abundance (k_Bacteria.p_Firmicutes.c_Clostridia.o_Clostridiales.f_Ruminococcaceae.g_Ruminococcus)	Weighted median	10	0.0634463190435098	0.153253744333691	0.67887760060326	1.06550228708433	0.789045714631748	1.43882046721688
GCST90027718	finn-b-N14_ACUTERENFAIL	Acute renal failure || id:finn-b-N14_ACUTERENFAIL	Gut microbiota abundance (k_Bacteria.p_Firmicutes.c_Clostridia.o_Clostridiales.f_Ruminococcaceae.g_Ruminococcus)	Weighted mode	10	-0.0470393	0.265913126208349	0.86350608381253	0.954049933747256	0.566527874579682	1.60664870507642
GCST90027719	finn-b-N14_ACUTERENFAIL	Acute renal failure || id:finn-b-N14_ACUTERENFAIL	Gut microbiota abundance (k_Bacteria.p_Firmicutes.c_Clostridia.o_Clostridiales.f_Ruminococcaceae.g_Subdoligranulum)	Inverse variance weighted	14	-0.0697652	0.1209967736062	0.56421816812894	0.932612750119097	0.735710265042281	1.18221341064844
GCST90027719	finn-b-N14_ACUTERENFAIL	Acute renal failure || id:finn-b-N14_ACUTERENFAIL	Gut microbiota abundance (k_Bacteria.p_Firmicutes.c_Clostridia.o_Clostridiales.f_Ruminococcaceae.g_Subdoligranulum)	MR Egger	14	0.547366766350306	0.492020427866132	0.287718628606656	1.72869496154472	0.659025353675619	4.53455432845309
GCST90027719	finn-b-N14_ACUTERENFAIL	Acute renal failure || id:finn-b-N14_ACUTERENFAIL	Gut microbiota abundance (k_Bacteria.p_Firmicutes.c_Clostridia.o_Clostridiales.f_Ruminococcaceae.g_Subdoligranulum)	Weighted median	14	-0.125873	0.153276281205344	0.411521896379558	0.881726556792901	0.652923826238949	1.19070814957417
GCST90027719	finn-b-N14_ACUTERENFAIL	Acute renal failure || id:finn-b-N14_ACUTERENFAIL	Gut microbiota abundance (k_Bacteria.p_Firmicutes.c_Clostridia.o_Clostridiales.f_Ruminococcaceae.g_Subdoligranulum)	Weighted mode	14	-0.060041	0.29748855183181	0.843176461366187	0.94172590190002	0.525650580314985	1.68714295678696
GCST90027720	finn-b-N14_ACUTERENFAIL	Acute renal failure || id:finn-b-N14_ACUTERENFAIL	Gut microbiota abundance (k_Bacteria.p_Firmicutes.c_Erysipelotrichia.o_Erysipelotrichales.f_Erysipelotrichaceae.g_Erysipelotrichaceae_noname)	Inverse variance weighted	12	-0.134285	0.0773743979975304	0.0826487902327921	0.874341021901864	0.751308734172619	1.01752074454754
GCST90027720	finn-b-N14_ACUTERENFAIL	Acute renal failure || id:finn-b-N14_ACUTERENFAIL	Gut microbiota abundance (k_Bacteria.p_Firmicutes.c_Erysipelotrichia.o_Erysipelotrichales.f_Erysipelotrichaceae.g_Erysipelotrichaceae_noname)	MR Egger	12	0.122593475610867	0.385670025236264	0.757120886651239	1.13042478228258	0.530826648247131	2.40730225699538
GCST90027720	finn-b-N14_ACUTERENFAIL	Acute renal failure || id:finn-b-N14_ACUTERENFAIL	Gut microbiota abundance (k_Bacteria.p_Firmicutes.c_Erysipelotrichia.o_Erysipelotrichales.f_Erysipelotrichaceae.g_Erysipelotrichaceae_noname)	Weighted median	12	-0.108772	0.0989218852219944	0.271515791074013	0.896934551512913	0.738850795932753	1.08884174467465
GCST90027720	finn-b-N14_ACUTERENFAIL	Acute renal failure || id:finn-b-N14_ACUTERENFAIL	Gut microbiota abundance (k_Bacteria.p_Firmicutes.c_Erysipelotrichia.o_Erysipelotrichales.f_Erysipelotrichaceae.g_Erysipelotrichaceae_noname)	Weighted mode	12	0.0347207384545399	0.187376267828611	0.856366550792838	1.03533054041792	0.717102317387023	1.49477878111994
GCST90027722	finn-b-N14_ACUTERENFAIL	Acute renal failure || id:finn-b-N14_ACUTERENFAIL	Gut microbiota abundance (k_Bacteria.p_Firmicutes.c_Negativicutes.o_Selenomonadales.f_Acidaminococcaceae.g_Phascolarctobacterium)	Inverse variance weighted	8	9.84297189040445e-05	0.0738766316408343	0.998936936781526	1.00009843456327	0.865282039216878	1.15592007401555
GCST90027722	finn-b-N14_ACUTERENFAIL	Acute renal failure || id:finn-b-N14_ACUTERENFAIL	Gut microbiota abundance (k_Bacteria.p_Firmicutes.c_Negativicutes.o_Selenomonadales.f_Acidaminococcaceae.g_Phascolarctobacterium)	MR Egger	8	-0.0768741	0.255516318872312	0.773675905506831	0.9260064084319	0.561195410501036	1.5279666447938
GCST90027722	finn-b-N14_ACUTERENFAIL	Acute renal failure || id:finn-b-N14_ACUTERENFAIL	Gut microbiota abundance (k_Bacteria.p_Firmicutes.c_Negativicutes.o_Selenomonadales.f_Acidaminococcaceae.g_Phascolarctobacterium)	Weighted median	8	0.028483914720225	0.0948891854267781	0.764039224389754	1.02889346066224	0.854277762952939	1.23920087739876
GCST90027722	finn-b-N14_ACUTERENFAIL	Acute renal failure || id:finn-b-N14_ACUTERENFAIL	Gut microbiota abundance (k_Bacteria.p_Firmicutes.c_Negativicutes.o_Selenomonadales.f_Acidaminococcaceae.g_Phascolarctobacterium)	Weighted mode	8	0.0495268388755284	0.127582537495225	0.709407757131625	1.05077379342343	0.818292902778785	1.34930360656439
GCST90027723	finn-b-N14_ACUTERENFAIL	Acute renal failure || id:finn-b-N14_ACUTERENFAIL	Gut microbiota abundance (k_Bacteria.p_Firmicutes.c_Negativicutes.o_Selenomonadales.f_Veillonellaceae.g_Dialister)	Inverse variance weighted	6	-0.00317237	0.102359540163878	0.975275592358488	0.996832657764102	0.815627871713575	1.2182949872684
GCST90027723	finn-b-N14_ACUTERENFAIL	Acute renal failure || id:finn-b-N14_ACUTERENFAIL	Gut microbiota abundance (k_Bacteria.p_Firmicutes.c_Negativicutes.o_Selenomonadales.f_Veillonellaceae.g_Dialister)	MR Egger	6	0.208382325947975	0.624816754468091	0.755499750722973	1.23168398428769	0.361946628608358	4.19135120275508
GCST90027723	finn-b-N14_ACUTERENFAIL	Acute renal failure || id:finn-b-N14_ACUTERENFAIL	Gut microbiota abundance (k_Bacteria.p_Firmicutes.c_Negativicutes.o_Selenomonadales.f_Veillonellaceae.g_Dialister)	Weighted median	6	0.0370743528713477	0.121779025498254	0.760793033094162	1.03777017916227	0.817411583250449	1.31753325598338
GCST90027723	finn-b-N14_ACUTERENFAIL	Acute renal failure || id:finn-b-N14_ACUTERENFAIL	Gut microbiota abundance (k_Bacteria.p_Firmicutes.c_Negativicutes.o_Selenomonadales.f_Veillonellaceae.g_Dialister)	Weighted mode	6	0.0733320264411101	0.172785244799602	0.688907967848007	1.07608776719814	0.766955073714616	1.50982100829592
GCST90027724	finn-b-N14_ACUTERENFAIL	Acute renal failure || id:finn-b-N14_ACUTERENFAIL	Gut microbiota abundance (k_Bacteria.p_Firmicutes.c_Negativicutes.o_Selenomonadales.f_Veillonellaceae.g_Veillonella)	Inverse variance weighted	8	0.0457891468201989	0.0976519966145622	0.639140196854443	1.04685365526224	0.86449585673327	1.26767822772115
GCST90027724	finn-b-N14_ACUTERENFAIL	Acute renal failure || id:finn-b-N14_ACUTERENFAIL	Gut microbiota abundance (k_Bacteria.p_Firmicutes.c_Negativicutes.o_Selenomonadales.f_Veillonellaceae.g_Veillonella)	MR Egger	8	0.213195910569187	0.414730920755269	0.625588463504106	1.23762709172248	0.548989098813676	2.79007510618221
GCST90027724	finn-b-N14_ACUTERENFAIL	Acute renal failure || id:finn-b-N14_ACUTERENFAIL	Gut microbiota abundance (k_Bacteria.p_Firmicutes.c_Negativicutes.o_Selenomonadales.f_Veillonellaceae.g_Veillonella)	Weighted median	8	0.152015836117979	0.102750045896635	0.13901415686534	1.16417867235694	0.951824838930638	1.42390902793989
GCST90027724	finn-b-N14_ACUTERENFAIL	Acute renal failure || id:finn-b-N14_ACUTERENFAIL	Gut microbiota abundance (k_Bacteria.p_Firmicutes.c_Negativicutes.o_Selenomonadales.f_Veillonellaceae.g_Veillonella)	Weighted mode	8	0.17875523692376	0.142395379759844	0.249635536677645	1.19572803827455	0.904530090267963	1.58067217099693
GCST90027725	finn-b-N14_ACUTERENFAIL	Acute renal failure || id:finn-b-N14_ACUTERENFAIL	Gut microbiota abundance (k_Bacteria.p_Proteobacteria.c_Betaproteobacteria.o_Burkholderiales.f_Burkholderiales_noname.g_Burkholderiales_noname)	Inverse variance weighted	12	0.0405081374200259	0.087824332321783	0.644626080430719	1.04133978348725	0.876667445627222	1.23694
GCST90027725	finn-b-N14_ACUTERENFAIL	Acute renal failure || id:finn-b-N14_ACUTERENFAIL	Gut microbiota abundance (k_Bacteria.p_Proteobacteria.c_Betaproteobacteria.o_Burkholderiales.f_Burkholderiales_noname.g_Burkholderiales_noname)	MR Egger	12	0.345140697787321	0.494819285937662	0.5013792615846	1.41218859750151	0.535419298972197	3.7247006948415
GCST90027725	finn-b-N14_ACUTERENFAIL	Acute renal failure || id:finn-b-N14_ACUTERENFAIL	Gut microbiota abundance (k_Bacteria.p_Proteobacteria.c_Betaproteobacteria.o_Burkholderiales.f_Burkholderiales_noname.g_Burkholderiales_noname)	Weighted median	12	0.0592097905102836	0.099284520059651	0.550931566706116	1.06099780466429	0.873377090253413	1.28892359791098
GCST90027725	finn-b-N14_ACUTERENFAIL	Acute renal failure || id:finn-b-N14_ACUTERENFAIL	Gut microbiota abundance (k_Bacteria.p_Proteobacteria.c_Betaproteobacteria.o_Burkholderiales.f_Burkholderiales_noname.g_Burkholderiales_noname)	Weighted mode	12	0.057621134236262	0.135642038411887	0.679170609127413	1.05931358202485	0.812014354475648	1.38192786725664
GCST90027726	finn-b-N14_ACUTERENFAIL	Acute renal failure || id:finn-b-N14_ACUTERENFAIL	Gut microbiota abundance (k_Bacteria.p_Proteobacteria.c_Betaproteobacteria.o_Burkholderiales.f_Oxalobacteraceae.g_Oxalobacter)	Inverse variance weighted	11	-0.041762	0.0820762225578044	0.610878272864995	0.959097981950467	0.816579148814246	1.12649084943842
GCST90027726	finn-b-N14_ACUTERENFAIL	Acute renal failure || id:finn-b-N14_ACUTERENFAIL	Gut microbiota abundance (k_Bacteria.p_Proteobacteria.c_Betaproteobacteria.o_Burkholderiales.f_Oxalobacteraceae.g_Oxalobacter)	MR Egger	11	0.502395776551256	0.569391333329946	0.400545908298272	1.65268	0.541392239100972	5.04502591155169
GCST90027726	finn-b-N14_ACUTERENFAIL	Acute renal failure || id:finn-b-N14_ACUTERENFAIL	Gut microbiota abundance (k_Bacteria.p_Proteobacteria.c_Betaproteobacteria.o_Burkholderiales.f_Oxalobacteraceae.g_Oxalobacter)	Weighted median	11	0.0258647829158485	0.0971975902731473	0.790158200493764	1.02620217902526	0.848196885349266	1.24156422927979
GCST90027726	finn-b-N14_ACUTERENFAIL	Acute renal failure || id:finn-b-N14_ACUTERENFAIL	Gut microbiota abundance (k_Bacteria.p_Proteobacteria.c_Betaproteobacteria.o_Burkholderiales.f_Oxalobacteraceae.g_Oxalobacter)	Weighted mode	11	0.0569572920505248	0.136905583138074	0.686173210095449	1.0586105983421	0.809468312713843	1.38443516728293
GCST90027727	finn-b-N14_ACUTERENFAIL	Acute renal failure || id:finn-b-N14_ACUTERENFAIL	Gut microbiota abundance (k_Bacteria.p_Proteobacteria.c_Betaproteobacteria.o_Burkholderiales.f_Sutterellaceae.g_Parasutterella)	Inverse variance weighted	13	-0.0634846	0.0801222585709697	0.428158654423386	0.938488578826052	0.802098212262183	1.09807103310068
GCST90027727	finn-b-N14_ACUTERENFAIL	Acute renal failure || id:finn-b-N14_ACUTERENFAIL	Gut microbiota abundance (k_Bacteria.p_Proteobacteria.c_Betaproteobacteria.o_Burkholderiales.f_Sutterellaceae.g_Parasutterella)	MR Egger	13	0.0789832616707178	0.350586194688999	0.825885102603818	1.08218620792962	0.544348463157991	2.15142885099538
GCST90027727	finn-b-N14_ACUTERENFAIL	Acute renal failure || id:finn-b-N14_ACUTERENFAIL	Gut microbiota abundance (k_Bacteria.p_Proteobacteria.c_Betaproteobacteria.o_Burkholderiales.f_Sutterellaceae.g_Parasutterella)	Weighted median	13	-0.00558863	0.112984335688243	0.960549729037779	0.994426958952494	0.796890558583296	1.24092946771704
GCST90027727	finn-b-N14_ACUTERENFAIL	Acute renal failure || id:finn-b-N14_ACUTERENFAIL	Gut microbiota abundance (k_Bacteria.p_Proteobacteria.c_Betaproteobacteria.o_Burkholderiales.f_Sutterellaceae.g_Parasutterella)	Weighted mode	13	0.0483045193209001	0.175117896647796	0.787363725095297	1.04949019671073	0.744586269281709	1.47925058308484
GCST90027728	finn-b-N14_ACUTERENFAIL	Acute renal failure || id:finn-b-N14_ACUTERENFAIL	Gut microbiota abundance (k_Bacteria.p_Proteobacteria.c_Betaproteobacteria.o_Burkholderiales.f_Sutterellaceae.g_Sutterellaceae_unclassified)	Inverse variance weighted	6	-0.00596315	0.102839413937241	0.953760497188731	0.994054590631616	0.812590159823348	1.21604294269402
GCST90027728	finn-b-N14_ACUTERENFAIL	Acute renal failure || id:finn-b-N14_ACUTERENFAIL	Gut microbiota abundance (k_Bacteria.p_Proteobacteria.c_Betaproteobacteria.o_Burkholderiales.f_Sutterellaceae.g_Sutterellaceae_unclassified)	MR Egger	6	0.159464572927787	0.398421093593428	0.709433204665057	1.17288270968424	0.537169941179877	2.56092857253825
GCST90027728	finn-b-N14_ACUTERENFAIL	Acute renal failure || id:finn-b-N14_ACUTERENFAIL	Gut microbiota abundance (k_Bacteria.p_Proteobacteria.c_Betaproteobacteria.o_Burkholderiales.f_Sutterellaceae.g_Sutterellaceae_unclassified)	Weighted median	6	-0.0124582	0.122341479412797	0.918890790588154	0.987619122023465	0.777052425477207	1.2552454611893
GCST90027728	finn-b-N14_ACUTERENFAIL	Acute renal failure || id:finn-b-N14_ACUTERENFAIL	Gut microbiota abundance (k_Bacteria.p_Proteobacteria.c_Betaproteobacteria.o_Burkholderiales.f_Sutterellaceae.g_Sutterellaceae_unclassified)	Weighted mode	6	0.00315210284077883	0.191994034496432	0.987536124981671	1.00315707594081	0.688557668449373	1.4615
GCST90027729	finn-b-N14_ACUTERENFAIL	Acute renal failure || id:finn-b-N14_ACUTERENFAIL	Gut microbiota abundance (k_Bacteria.p_Proteobacteria.c_Betaproteobacteria.o_Burkholderiales.f_Sutterellaceae.g_Sutterella)	Inverse variance weighted	5	0.204927781169405	0.150585462674258	0.173553636744151	1.2274364177395	0.913730393187649	1.64884540431804
GCST90027729	finn-b-N14_ACUTERENFAIL	Acute renal failure || id:finn-b-N14_ACUTERENFAIL	Gut microbiota abundance (k_Bacteria.p_Proteobacteria.c_Betaproteobacteria.o_Burkholderiales.f_Sutterellaceae.g_Sutterella)	MR Egger	5	0.986638900675928	1.01771952381294	0.403823975792568	2.68220415038913	0.364914804126285	19.7147910224958
GCST90027729	finn-b-N14_ACUTERENFAIL	Acute renal failure || id:finn-b-N14_ACUTERENFAIL	Gut microbiota abundance (k_Bacteria.p_Proteobacteria.c_Betaproteobacteria.o_Burkholderiales.f_Sutterellaceae.g_Sutterella)	Weighted median	5	0.16371212902602	0.182576195800457	0.369890555902228	1.17787519020473	0.823544894014539	1.68465614173953
GCST90027729	finn-b-N14_ACUTERENFAIL	Acute renal failure || id:finn-b-N14_ACUTERENFAIL	Gut microbiota abundance (k_Bacteria.p_Proteobacteria.c_Betaproteobacteria.o_Burkholderiales.f_Sutterellaceae.g_Sutterella)	Weighted mode	5	0.124177618373514	0.245222285207996	0.639220511312627	1.13221695567461	0.700151834777821	1.83091034121745
GCST90027730	finn-b-N14_ACUTERENFAIL	Acute renal failure || id:finn-b-N14_ACUTERENFAIL	Gut microbiota abundance (k_Bacteria.p_Proteobacteria.c_Deltaproteobacteria.o_Desulfovibrionales.f_Desulfovibrionaceae.g_Bilophila)	Inverse variance weighted	8	-0.0296799	0.1394312315683	0.831432847413991	0.970756199024212	0.738624845524582	1.27584064312737
GCST90027730	finn-b-N14_ACUTERENFAIL	Acute renal failure || id:finn-b-N14_ACUTERENFAIL	Gut microbiota abundance (k_Bacteria.p_Proteobacteria.c_Deltaproteobacteria.o_Desulfovibrionales.f_Desulfovibrionaceae.g_Bilophila)	MR Egger	8	-0.412131	0.827533403943512	0.636192015438447	0.66223728108206	0.130798562725342	3.35292840622315
GCST90027730	finn-b-N14_ACUTERENFAIL	Acute renal failure || id:finn-b-N14_ACUTERENFAIL	Gut microbiota abundance (k_Bacteria.p_Proteobacteria.c_Deltaproteobacteria.o_Desulfovibrionales.f_Desulfovibrionaceae.g_Bilophila)	Weighted median	8	0.0957745935323101	0.172413564779431	0.578557238217301	1.10051097374321	0.784933723492994	1.54296390520676
GCST90027730	finn-b-N14_ACUTERENFAIL	Acute renal failure || id:finn-b-N14_ACUTERENFAIL	Gut microbiota abundance (k_Bacteria.p_Proteobacteria.c_Deltaproteobacteria.o_Desulfovibrionales.f_Desulfovibrionaceae.g_Bilophila)	Weighted mode	8	0.0889631829747661	0.243729967241392	0.725884743784669	1.09304041308905	0.677905383718013	1.76239542175232
GCST90027731	finn-b-N14_ACUTERENFAIL	Acute renal failure || id:finn-b-N14_ACUTERENFAIL	Gut microbiota abundance (k_Bacteria.p_Proteobacteria.c_Deltaproteobacteria.o_Desulfovibrionales.f_Desulfovibrionaceae.g_Desulfovibrio)	Inverse variance weighted	2	0.219855919123092	0.200637263096725	0.273171530896711	1.24589720769256	0.840807014716802	1.84615473582716
GCST90027732	finn-b-N14_ACUTERENFAIL	Acute renal failure || id:finn-b-N14_ACUTERENFAIL	Gut microbiota abundance (k_Bacteria.p_Proteobacteria.c_Gammaproteobacteria.o_Enterobacteriales.f_Enterobacteriaceae.g_Escherichia)	Inverse variance weighted	9	0.0960456499036166	0.146560035103697	0.512253280005088	1.10080931468612	0.825957450995755	1.46712296842752
GCST90027732	finn-b-N14_ACUTERENFAIL	Acute renal failure || id:finn-b-N14_ACUTERENFAIL	Gut microbiota abundance (k_Bacteria.p_Proteobacteria.c_Gammaproteobacteria.o_Enterobacteriales.f_Enterobacteriaceae.g_Escherichia)	MR Egger	9	-0.337496	0.445275386273961	0.473221842200454	0.713555158784059	0.298127123410332	1.70786528512722
GCST90027732	finn-b-N14_ACUTERENFAIL	Acute renal failure || id:finn-b-N14_ACUTERENFAIL	Gut microbiota abundance (k_Bacteria.p_Proteobacteria.c_Gammaproteobacteria.o_Enterobacteriales.f_Enterobacteriaceae.g_Escherichia)	Weighted median	9	-0.121641	0.175428986086878	0.488062450850596	0.885465864744506	0.627832301273239	1.24882041914328
GCST90027732	finn-b-N14_ACUTERENFAIL	Acute renal failure || id:finn-b-N14_ACUTERENFAIL	Gut microbiota abundance (k_Bacteria.p_Proteobacteria.c_Gammaproteobacteria.o_Enterobacteriales.f_Enterobacteriaceae.g_Escherichia)	Weighted mode	9	-0.198438	0.27456103445683	0.490421531163024	0.82001031867175	0.478749404385063	1.40452795673311
GCST90027733	finn-b-N14_ACUTERENFAIL	Acute renal failure || id:finn-b-N14_ACUTERENFAIL	Gut microbiota abundance (k_Bacteria.p_Proteobacteria.c_Gammaproteobacteria.o_Pasteurellales.f_Pasteurellaceae.g_Haemophilus)	Inverse variance weighted	5	0.102732451692373	0.106541242444524	0.334920326041445	1.10819487374602	0.899345157291424	1.3655445500987
GCST90027733	finn-b-N14_ACUTERENFAIL	Acute renal failure || id:finn-b-N14_ACUTERENFAIL	Gut microbiota abundance (k_Bacteria.p_Proteobacteria.c_Gammaproteobacteria.o_Pasteurellales.f_Pasteurellaceae.g_Haemophilus)	MR Egger	5	-0.465151	0.928232200364918	0.650750011475525	0.628040400887856	0.10182639814558	3.87360009124019
GCST90027733	finn-b-N14_ACUTERENFAIL	Acute renal failure || id:finn-b-N14_ACUTERENFAIL	Gut microbiota abundance (k_Bacteria.p_Proteobacteria.c_Gammaproteobacteria.o_Pasteurellales.f_Pasteurellaceae.g_Haemophilus)	Weighted median	5	-0.000595324	0.138433443463831	0.996568759174077	0.999404853021499	0.761911498807514	1.31092661261339
GCST90027733	finn-b-N14_ACUTERENFAIL	Acute renal failure || id:finn-b-N14_ACUTERENFAIL	Gut microbiota abundance (k_Bacteria.p_Proteobacteria.c_Gammaproteobacteria.o_Pasteurellales.f_Pasteurellaceae.g_Haemophilus)	Weighted mode	5	-0.0709027	0.195670286393637	0.735418092779662	0.931552516003858	0.6348182928876	1.36698973516626
GCST90027734	finn-b-N14_ACUTERENFAIL	Acute renal failure || id:finn-b-N14_ACUTERENFAIL	Gut microbiota abundance (k_Bacteria.p_Verrucomicrobia.c_Verrucomicrobiae.o_Verrucomicrobiales.f_Verrucomicrobiaceae.g_Akkermansia)	Inverse variance weighted	15	0.181354271051746	0.0863180909817141	0.0356410049965332	1.19883981831341	1.0122451784597	1.41983082810104
GCST90027734	finn-b-N14_ACUTERENFAIL	Acute renal failure || id:finn-b-N14_ACUTERENFAIL	Gut microbiota abundance (k_Bacteria.p_Verrucomicrobia.c_Verrucomicrobiae.o_Verrucomicrobiales.f_Verrucomicrobiaceae.g_Akkermansia)	MR Egger	15	0.573598700652847	0.424710042539707	0.199876917576537	1.77464197907432	0.771951941587323	4.07972826315711
GCST90027734	finn-b-N14_ACUTERENFAIL	Acute renal failure || id:finn-b-N14_ACUTERENFAIL	Gut microbiota abundance (k_Bacteria.p_Verrucomicrobia.c_Verrucomicrobiae.o_Verrucomicrobiales.f_Verrucomicrobiaceae.g_Akkermansia)	Weighted median	15	0.16074483465091	0.119124205782258	0.177212209162558	1.17438526815197	0.929843851372125	1.48323910086321
GCST90027734	finn-b-N14_ACUTERENFAIL	Acute renal failure || id:finn-b-N14_ACUTERENFAIL	Gut microbiota abundance (k_Bacteria.p_Verrucomicrobia.c_Verrucomicrobiae.o_Verrucomicrobiales.f_Verrucomicrobiaceae.g_Akkermansia)	Weighted mode	15	0.206295270026837	0.188786852339388	0.292954580395285	1.22911607155615	0.848973793567921	1.77947344052707
GCST90027735	finn-b-N14_ACUTERENFAIL	Acute renal failure || id:finn-b-N14_ACUTERENFAIL	Gut microbiota abundance (k_Bacteria.p_Actinobacteria.c_Actinobacteria.o_Actinomycetales)	Inverse variance weighted	3	0.117286666809066	0.193575155078884	0.544582942195356	1.12444172361373	0.769418197693454	1.64327955017665
GCST90027735	finn-b-N14_ACUTERENFAIL	Acute renal failure || id:finn-b-N14_ACUTERENFAIL	Gut microbiota abundance (k_Bacteria.p_Actinobacteria.c_Actinobacteria.o_Actinomycetales)	MR Egger	3	1.08518084420275	1.71320040156732	0.640543139909295	2.9599750646707	0.10303444358973	85.0342087385779
GCST90027735	finn-b-N14_ACUTERENFAIL	Acute renal failure || id:finn-b-N14_ACUTERENFAIL	Gut microbiota abundance (k_Bacteria.p_Actinobacteria.c_Actinobacteria.o_Actinomycetales)	Weighted median	3	0.0836004933665668	0.168159797080103	0.619083905542859	1.08719446563528	0.781927926011236	1.5116377952346
GCST90027735	finn-b-N14_ACUTERENFAIL	Acute renal failure || id:finn-b-N14_ACUTERENFAIL	Gut microbiota abundance (k_Bacteria.p_Actinobacteria.c_Actinobacteria.o_Actinomycetales)	Weighted mode	3	0.0178679490865684	0.225782805514587	0.944128551324219	1.01802853591543	0.653987951994082	1.58471130359216
GCST90027736	finn-b-N14_ACUTERENFAIL	Acute renal failure || id:finn-b-N14_ACUTERENFAIL	Gut microbiota abundance (k_Bacteria.p_Actinobacteria.c_Actinobacteria.o_Bifidobacteriales)	Inverse variance weighted	13	-0.0432763	0.0985792209262883	0.660661074226861	0.957646716586341	0.789392502222043	1.16176329418776
GCST90027736	finn-b-N14_ACUTERENFAIL	Acute renal failure || id:finn-b-N14_ACUTERENFAIL	Gut microbiota abundance (k_Bacteria.p_Actinobacteria.c_Actinobacteria.o_Bifidobacteriales)	MR Egger	13	-0.216056	0.360918954538876	0.561545281452608	0.805689899848784	0.397143540351507	1.63451283670333
GCST90027736	finn-b-N14_ACUTERENFAIL	Acute renal failure || id:finn-b-N14_ACUTERENFAIL	Gut microbiota abundance (k_Bacteria.p_Actinobacteria.c_Actinobacteria.o_Bifidobacteriales)	Weighted median	13	-0.132322	0.128228049579601	0.30210644809607	0.876058902090822	0.681370595568854	1.12637558022567
GCST90027736	finn-b-N14_ACUTERENFAIL	Acute renal failure || id:finn-b-N14_ACUTERENFAIL	Gut microbiota abundance (k_Bacteria.p_Actinobacteria.c_Actinobacteria.o_Bifidobacteriales)	Weighted mode	13	-0.17771	0.167182202224762	0.308718311860227	0.837185147632395	0.603271976208841	1.16179600421825
GCST90027737	finn-b-N14_ACUTERENFAIL	Acute renal failure || id:finn-b-N14_ACUTERENFAIL	Gut microbiota abundance (k_Bacteria.p_Actinobacteria.c_Actinobacteria.o_Coriobacteriales)	Inverse variance weighted	9	0.135307374096289	0.12503837611171	0.279196202056653	1.14488863938386	0.896042133531005	1.46284415379546
GCST90027737	finn-b-N14_ACUTERENFAIL	Acute renal failure || id:finn-b-N14_ACUTERENFAIL	Gut microbiota abundance (k_Bacteria.p_Actinobacteria.c_Actinobacteria.o_Coriobacteriales)	MR Egger	9	0.465802212210074	0.698077945356894	0.525981268419033	1.59329183451098	0.405582667466325	6.25909111397157
GCST90027737	finn-b-N14_ACUTERENFAIL	Acute renal failure || id:finn-b-N14_ACUTERENFAIL	Gut microbiota abundance (k_Bacteria.p_Actinobacteria.c_Actinobacteria.o_Coriobacteriales)	Weighted median	9	-0.0119441	0.163977573207498	0.941933736921551	0.988126981936473	0.716526455790407	1.36267813217561
GCST90027737	finn-b-N14_ACUTERENFAIL	Acute renal failure || id:finn-b-N14_ACUTERENFAIL	Gut microbiota abundance (k_Bacteria.p_Actinobacteria.c_Actinobacteria.o_Coriobacteriales)	Weighted mode	9	-0.100185	0.254375905540348	0.703982548882067	0.904669594814139	0.549491339801493	1.48942670520857
GCST90027738	finn-b-N14_ACUTERENFAIL	Acute renal failure || id:finn-b-N14_ACUTERENFAIL	Gut microbiota abundance (k_Bacteria.p_Bacteroidetes.c_Bacteroidia.o_Bacteroidales)	Inverse variance weighted	13	0.0158767180446713	0.106672933299571	0.881683447419184	1.01600342279636	0.824315255000035	1.25226719859003
GCST90027738	finn-b-N14_ACUTERENFAIL	Acute renal failure || id:finn-b-N14_ACUTERENFAIL	Gut microbiota abundance (k_Bacteria.p_Bacteroidetes.c_Bacteroidia.o_Bacteroidales)	MR Egger	13	-0.24352	0.419405792339482	0.57319179195808	0.783863632205564	0.344536389137887	1.78338838295712
GCST90027738	finn-b-N14_ACUTERENFAIL	Acute renal failure || id:finn-b-N14_ACUTERENFAIL	Gut microbiota abundance (k_Bacteria.p_Bacteroidetes.c_Bacteroidia.o_Bacteroidales)	Weighted median	13	0.0459228830544237	0.14210062949221	0.746565313052709	1.04699366688998	0.792474975210825	1.38325596744062
GCST90027738	finn-b-N14_ACUTERENFAIL	Acute renal failure || id:finn-b-N14_ACUTERENFAIL	Gut microbiota abundance (k_Bacteria.p_Bacteroidetes.c_Bacteroidia.o_Bacteroidales)	Weighted mode	13	0.0709773651357564	0.207661704792161	0.738417602366084	1.07355692577807	0.714594824268093	1.6128363007198
GCST90027739	finn-b-N14_ACUTERENFAIL	Acute renal failure || id:finn-b-N14_ACUTERENFAIL	Gut microbiota abundance (k_Bacteria.p_Firmicutes.c_Bacilli.o_Lactobacillales)	Inverse variance weighted	12	-0.139159	0.0893999352268358	0.119568951624216	0.870089991464425	0.730239652760624	1.03672
GCST90027739	finn-b-N14_ACUTERENFAIL	Acute renal failure || id:finn-b-N14_ACUTERENFAIL	Gut microbiota abundance (k_Bacteria.p_Firmicutes.c_Bacilli.o_Lactobacillales)	MR Egger	12	-0.218813	0.429484940136957	0.621471350171586	0.803472136626963	0.346246872304664	1.86447164140117
GCST90027739	finn-b-N14_ACUTERENFAIL	Acute renal failure || id:finn-b-N14_ACUTERENFAIL	Gut microbiota abundance (k_Bacteria.p_Firmicutes.c_Bacilli.o_Lactobacillales)	Weighted median	12	-0.17765	0.112438872788743	0.11411286491202	0.837235007788332	0.671641431711868	1.04365577400389
GCST90027739	finn-b-N14_ACUTERENFAIL	Acute renal failure || id:finn-b-N14_ACUTERENFAIL	Gut microbiota abundance (k_Bacteria.p_Firmicutes.c_Bacilli.o_Lactobacillales)	Weighted mode	12	-0.238259	0.180273836360859	0.213112144207187	0.787998441536328	0.553443347023753	1.12196044491801
GCST90027740	finn-b-N14_ACUTERENFAIL	Acute renal failure || id:finn-b-N14_ACUTERENFAIL	Gut microbiota abundance (k_Bacteria.p_Firmicutes.c_Clostridia.o_Clostridiales)	Inverse variance weighted	7	0.111650355613997	0.207811301638424	0.591082528687284	1.11812184726445	0.744040510825356	1.68028010187676
GCST90027740	finn-b-N14_ACUTERENFAIL	Acute renal failure || id:finn-b-N14_ACUTERENFAIL	Gut microbiota abundance (k_Bacteria.p_Firmicutes.c_Clostridia.o_Clostridiales)	MR Egger	7	0.066096351878196	0.757363302418459	0.933842933093798	1.06832964777523	0.242116631431278	4.71396049733783
GCST90027740	finn-b-N14_ACUTERENFAIL	Acute renal failure || id:finn-b-N14_ACUTERENFAIL	Gut microbiota abundance (k_Bacteria.p_Firmicutes.c_Clostridia.o_Clostridiales)	Weighted median	7	0.0635992820265367	0.22031965327768	0.772835284987897	1.06566528195835	0.691959923957505	1.64119691596637
GCST90027740	finn-b-N14_ACUTERENFAIL	Acute renal failure || id:finn-b-N14_ACUTERENFAIL	Gut microbiota abundance (k_Bacteria.p_Firmicutes.c_Clostridia.o_Clostridiales)	Weighted mode	7	0.0113826165060877	0.353542837580953	0.975360142904226	1.01144764498254	0.505826605574204	2.02248424117471
GCST90027741	finn-b-N14_ACUTERENFAIL	Acute renal failure || id:finn-b-N14_ACUTERENFAIL	Gut microbiota abundance (k_Bacteria.p_Firmicutes.c_Erysipelotrichia.o_Erysipelotrichales)	Inverse variance weighted	8	-0.0709391	0.121795600910376	0.56026759917857	0.931518595263156	0.733697468040011	1.18267669048808
GCST90027741	finn-b-N14_ACUTERENFAIL	Acute renal failure || id:finn-b-N14_ACUTERENFAIL	Gut microbiota abundance (k_Bacteria.p_Firmicutes.c_Erysipelotrichia.o_Erysipelotrichales)	MR Egger	8	-0.578264	0.493506736521744	0.285717867089628	0.560871398300472	0.213197387639869	1.47551866800032
GCST90027741	finn-b-N14_ACUTERENFAIL	Acute renal failure || id:finn-b-N14_ACUTERENFAIL	Gut microbiota abundance (k_Bacteria.p_Firmicutes.c_Erysipelotrichia.o_Erysipelotrichales)	Weighted median	8	-0.0609954	0.163405839971339	0.70894321023633	0.940827529688426	0.682992850940073	1.29599664096234
GCST90027741	finn-b-N14_ACUTERENFAIL	Acute renal failure || id:finn-b-N14_ACUTERENFAIL	Gut microbiota abundance (k_Bacteria.p_Firmicutes.c_Erysipelotrichia.o_Erysipelotrichales)	Weighted mode	8	-0.133858	0.236843596947729	0.589600512430901	0.874714056489833	0.549870936812568	1.39146230396553
GCST90027742	finn-b-N14_ACUTERENFAIL	Acute renal failure || id:finn-b-N14_ACUTERENFAIL	Gut microbiota abundance (k_Bacteria.p_Firmicutes.c_Negativicutes.o_Selenomonadales)	Inverse variance weighted	7	-0.088929	0.136802789355164	0.51565828251546	0.914910528938992	0.699728785568722	1.19626531482921
GCST90027742	finn-b-N14_ACUTERENFAIL	Acute renal failure || id:finn-b-N14_ACUTERENFAIL	Gut microbiota abundance (k_Bacteria.p_Firmicutes.c_Negativicutes.o_Selenomonadales)	MR Egger	7	0.258812728920843	0.582725042627888	0.675503139059524	1.29539119280504	0.413404661981349	4.05906971235988
GCST90027742	finn-b-N14_ACUTERENFAIL	Acute renal failure || id:finn-b-N14_ACUTERENFAIL	Gut microbiota abundance (k_Bacteria.p_Firmicutes.c_Negativicutes.o_Selenomonadales)	Weighted median	7	-0.0925681	0.182161280945328	0.61133715341346	0.911587118668029	0.637880560233663	1.30273773293401
GCST90027742	finn-b-N14_ACUTERENFAIL	Acute renal failure || id:finn-b-N14_ACUTERENFAIL	Gut microbiota abundance (k_Bacteria.p_Firmicutes.c_Negativicutes.o_Selenomonadales)	Weighted mode	7	0.108324619486125	0.249299006945425	0.679104868080339	1.1144094456974	0.683655301111112	1.81657102730159
GCST90027743	finn-b-N14_ACUTERENFAIL	Acute renal failure || id:finn-b-N14_ACUTERENFAIL	Gut microbiota abundance (k_Bacteria.p_Proteobacteria.c_Betaproteobacteria.o_Burkholderiales)	Inverse variance weighted	14	0.0275463987201262	0.105469087832462	0.79395382964199	1.02792930860508	0.835961254359411	1.26398042729746
GCST90027743	finn-b-N14_ACUTERENFAIL	Acute renal failure || id:finn-b-N14_ACUTERENFAIL	Gut microbiota abundance (k_Bacteria.p_Proteobacteria.c_Betaproteobacteria.o_Burkholderiales)	MR Egger	14	-0.20555	0.437772948223338	0.647103880806471	0.814199475003521	0.345216036134909	1.92030704169531
GCST90027743	finn-b-N14_ACUTERENFAIL	Acute renal failure || id:finn-b-N14_ACUTERENFAIL	Gut microbiota abundance (k_Bacteria.p_Proteobacteria.c_Betaproteobacteria.o_Burkholderiales)	Weighted median	14	0.102111964422604	0.140368686939702	0.466947005127076	1.1075074662203	0.841128646700668	1.45824636046454
GCST90027743	finn-b-N14_ACUTERENFAIL	Acute renal failure || id:finn-b-N14_ACUTERENFAIL	Gut microbiota abundance (k_Bacteria.p_Proteobacteria.c_Betaproteobacteria.o_Burkholderiales)	Weighted mode	14	0.179117306812798	0.221734389999534	0.433738107554541	1.1961610537789	0.774543002625673	1.84728447836605
GCST90027744	finn-b-N14_ACUTERENFAIL	Acute renal failure || id:finn-b-N14_ACUTERENFAIL	Gut microbiota abundance (k_Bacteria.p_Proteobacteria.c_Deltaproteobacteria.o_Desulfovibrionales)	Inverse variance weighted	6	0.154203928084305	0.158570017843836	0.330818843317203	1.16672879128722	0.85505173176313	1.59201604049337
GCST90027744	finn-b-N14_ACUTERENFAIL	Acute renal failure || id:finn-b-N14_ACUTERENFAIL	Gut microbiota abundance (k_Bacteria.p_Proteobacteria.c_Deltaproteobacteria.o_Desulfovibrionales)	MR Egger	6	0.585801324540311	0.868109090375736	0.536795744377324	1.79642993242102	0.327688278603876	9.84826346504543
GCST90027744	finn-b-N14_ACUTERENFAIL	Acute renal failure || id:finn-b-N14_ACUTERENFAIL	Gut microbiota abundance (k_Bacteria.p_Proteobacteria.c_Deltaproteobacteria.o_Desulfovibrionales)	Weighted median	6	0.224333796882035	0.195244140960318	0.250559615520233	1.25149	0.853555494110072	1.83494097204135
GCST90027744	finn-b-N14_ACUTERENFAIL	Acute renal failure || id:finn-b-N14_ACUTERENFAIL	Gut microbiota abundance (k_Bacteria.p_Proteobacteria.c_Deltaproteobacteria.o_Desulfovibrionales)	Weighted mode	6	0.28780208671086	0.287319347668108	0.362479898498764	1.3334933619481	0.75931100085174	2.34186590786252
GCST90027745	finn-b-N14_ACUTERENFAIL	Acute renal failure || id:finn-b-N14_ACUTERENFAIL	Gut microbiota abundance (k_Bacteria.p_Proteobacteria.c_Gammaproteobacteria.o_Enterobacteriales)	Inverse variance weighted	5	-0.0213221	0.164512946734584	0.896877255880696	0.97890365579423	0.709093824435879	1.35137598764119
GCST90027745	finn-b-N14_ACUTERENFAIL	Acute renal failure || id:finn-b-N14_ACUTERENFAIL	Gut microbiota abundance (k_Bacteria.p_Proteobacteria.c_Gammaproteobacteria.o_Enterobacteriales)	MR Egger	5	-0.413165	0.423747325295703	0.401458420292654	0.661553382375376	0.288312776890143	1.51797947511379
GCST90027745	finn-b-N14_ACUTERENFAIL	Acute renal failure || id:finn-b-N14_ACUTERENFAIL	Gut microbiota abundance (k_Bacteria.p_Proteobacteria.c_Gammaproteobacteria.o_Enterobacteriales)	Weighted median	5	-0.0870094	0.198972449025116	0.661898467650333	0.916668506501404	0.620645402882181	1.35388282408825
GCST90027745	finn-b-N14_ACUTERENFAIL	Acute renal failure || id:finn-b-N14_ACUTERENFAIL	Gut microbiota abundance (k_Bacteria.p_Proteobacteria.c_Gammaproteobacteria.o_Enterobacteriales)	Weighted mode	5	-0.14546	0.244504393063841	0.583919733007578	0.864624572564123	0.535428190124674	1.39622019398646
GCST90027746	finn-b-N14_ACUTERENFAIL	Acute renal failure || id:finn-b-N14_ACUTERENFAIL	Gut microbiota abundance (k_Bacteria.p_Proteobacteria.c_Gammaproteobacteria.o_Pasteurellales)	Inverse variance weighted	3	0.0506739169944656	0.151473294619717	0.737971907923723	1.0519798046121	0.781755114369077	1.41561147342779
GCST90027746	finn-b-N14_ACUTERENFAIL	Acute renal failure || id:finn-b-N14_ACUTERENFAIL	Gut microbiota abundance (k_Bacteria.p_Proteobacteria.c_Gammaproteobacteria.o_Pasteurellales)	MR Egger	3	-1.36101	0.927203122620941	0.380724007817354	0.256402726325321	0.0416554094006875	1.57824299443742
GCST90027746	finn-b-N14_ACUTERENFAIL	Acute renal failure || id:finn-b-N14_ACUTERENFAIL	Gut microbiota abundance (k_Bacteria.p_Proteobacteria.c_Gammaproteobacteria.o_Pasteurellales)	Weighted median	3	-0.027549	0.166325094455592	0.868445616274574	0.972827053651723	0.702193590378537	1.34776575759758
GCST90027746	finn-b-N14_ACUTERENFAIL	Acute renal failure || id:finn-b-N14_ACUTERENFAIL	Gut microbiota abundance (k_Bacteria.p_Proteobacteria.c_Gammaproteobacteria.o_Pasteurellales)	Weighted mode	3	-0.131946	0.226278637774521	0.618808180077989	0.876388085763992	0.562450360999376	1.36555353170078
GCST90027747	finn-b-N14_ACUTERENFAIL	Acute renal failure || id:finn-b-N14_ACUTERENFAIL	Gut microbiota abundance (k_Bacteria.p_Verrucomicrobia.c_Verrucomicrobiae.o_Verrucomicrobiales)	Inverse variance weighted	15	0.181365481123184	0.0863241854731478	0.0356426264197417	1.19885325746874	1.01224443432639	1.41986370505446
GCST90027747	finn-b-N14_ACUTERENFAIL	Acute renal failure || id:finn-b-N14_ACUTERENFAIL	Gut microbiota abundance (k_Bacteria.p_Verrucomicrobia.c_Verrucomicrobiae.o_Verrucomicrobiales)	MR Egger	15	0.571547750051299	0.423851848989255	0.200534762149735	1.77101	0.771667227793757	4.06452698782394
GCST90027747	finn-b-N14_ACUTERENFAIL	Acute renal failure || id:finn-b-N14_ACUTERENFAIL	Gut microbiota abundance (k_Bacteria.p_Verrucomicrobia.c_Verrucomicrobiae.o_Verrucomicrobiales)	Weighted median	15	0.160653756615655	0.117713961869084	0.172321950947346	1.17427831231985	0.932332648814952	1.47901026156004
GCST90027747	finn-b-N14_ACUTERENFAIL	Acute renal failure || id:finn-b-N14_ACUTERENFAIL	Gut microbiota abundance (k_Bacteria.p_Verrucomicrobia.c_Verrucomicrobiae.o_Verrucomicrobiales)	Weighted mode	15	0.206398202934422	0.195766444794819	0.309598085607571	1.22924259455874	0.837525114002862	1.80416960759021
GCST90027748	finn-b-N14_ACUTERENFAIL	Acute renal failure || id:finn-b-N14_ACUTERENFAIL	Gut microbiota abundance (k_Bacteria.p_Actinobacteria)	Inverse variance weighted	11	-0.111496	0.10460825085183	0.286493762335976	0.894494817161041	0.728674359296338	1.09805013408269
GCST90027748	finn-b-N14_ACUTERENFAIL	Acute renal failure || id:finn-b-N14_ACUTERENFAIL	Gut microbiota abundance (k_Bacteria.p_Actinobacteria)	MR Egger	11	-0.633492	0.4934868248013	0.231308191280233	0.530735137649441	0.201749922101527	1.39618287532235
GCST90027748	finn-b-N14_ACUTERENFAIL	Acute renal failure || id:finn-b-N14_ACUTERENFAIL	Gut microbiota abundance (k_Bacteria.p_Actinobacteria)	Weighted median	11	-0.137531	0.136628287955519	0.314122050877306	0.871506939802874	0.66676148188653	1.1391245096756
GCST90027748	finn-b-N14_ACUTERENFAIL	Acute renal failure || id:finn-b-N14_ACUTERENFAIL	Gut microbiota abundance (k_Bacteria.p_Actinobacteria)	Weighted mode	11	-0.165247	0.19349666913355	0.413091950479409	0.847684096971367	0.580131364102991	1.23863037360379
GCST90027749	finn-b-N14_ACUTERENFAIL	Acute renal failure || id:finn-b-N14_ACUTERENFAIL	Gut microbiota abundance (k_Bacteria.p_Bacteroidetes)	Inverse variance weighted	13	0.0158130555750526	0.106702393376675	0.88218670037366	1.01593874356817	0.824215185723394	1.25225978429042
GCST90027749	finn-b-N14_ACUTERENFAIL	Acute renal failure || id:finn-b-N14_ACUTERENFAIL	Gut microbiota abundance (k_Bacteria.p_Bacteroidetes)	MR Egger	13	-0.244877	0.419712562047938	0.571365093341024	0.782800427723892	0.343862256595061	1.78204062205735
GCST90027749	finn-b-N14_ACUTERENFAIL	Acute renal failure || id:finn-b-N14_ACUTERENFAIL	Gut microbiota abundance (k_Bacteria.p_Bacteroidetes)	Weighted median	13	0.0459015625784386	0.144290816016853	0.750395131871156	1.04697134472461	0.789063533880678	1.38917710628891
GCST90027749	finn-b-N14_ACUTERENFAIL	Acute renal failure || id:finn-b-N14_ACUTERENFAIL	Gut microbiota abundance (k_Bacteria.p_Bacteroidetes)	Weighted mode	13	0.0713586004671247	0.212957217186832	0.743346435242501	1.07396628163391	0.707485923893846	1.63028483695972
GCST90027750	finn-b-N14_ACUTERENFAIL	Acute renal failure || id:finn-b-N14_ACUTERENFAIL	Gut microbiota abundance (k_Bacteria.p_Firmicutes)	Inverse variance weighted	7	0.155724347421444	0.147278485424035	0.290353613831547	1.16850405753527	0.875516322314518	1.55953886601087
GCST90027750	finn-b-N14_ACUTERENFAIL	Acute renal failure || id:finn-b-N14_ACUTERENFAIL	Gut microbiota abundance (k_Bacteria.p_Firmicutes)	MR Egger	7	0.0366712156017873	0.547046381322568	0.949151875469607	1.03735189964351	0.355034719887013	3.03096825019382
GCST90027750	finn-b-N14_ACUTERENFAIL	Acute renal failure || id:finn-b-N14_ACUTERENFAIL	Gut microbiota abundance (k_Bacteria.p_Firmicutes)	Weighted median	7	0.0650797178571391	0.191043413046235	0.733364012877856	1.0672440994058	0.733912570139624	1.55196955885331
GCST90027750	finn-b-N14_ACUTERENFAIL	Acute renal failure || id:finn-b-N14_ACUTERENFAIL	Gut microbiota abundance (k_Bacteria.p_Firmicutes)	Weighted mode	7	-0.0138192	0.288449227149003	0.963344036850662	0.986275870919463	0.560357861603133	1.73592655731647
GCST90027751	finn-b-N14_ACUTERENFAIL	Acute renal failure || id:finn-b-N14_ACUTERENFAIL	Gut microbiota abundance (k_Bacteria.p_Proteobacteria)	Inverse variance weighted	10	0.110532256743392	0.110768838703983	0.318345222001411	1.11687237513668	0.898907926792567	1.38768817713552
GCST90027751	finn-b-N14_ACUTERENFAIL	Acute renal failure || id:finn-b-N14_ACUTERENFAIL	Gut microbiota abundance (k_Bacteria.p_Proteobacteria)	MR Egger	10	0.650969693670239	0.399730418145216	0.142063794137076	1.91739921771914	0.875901247211286	4.19729937800068
GCST90027751	finn-b-N14_ACUTERENFAIL	Acute renal failure || id:finn-b-N14_ACUTERENFAIL	Gut microbiota abundance (k_Bacteria.p_Proteobacteria)	Weighted median	10	0.0747866010255753	0.15177564051939	0.62219318200271	1.07765415605349	0.800359998512463	1.45102014370758
GCST90027751	finn-b-N14_ACUTERENFAIL	Acute renal failure || id:finn-b-N14_ACUTERENFAIL	Gut microbiota abundance (k_Bacteria.p_Proteobacteria)	Weighted mode	10	0.31112512757116	0.225752760832615	0.201443840576217	1.36496000463119	0.876910553148173	2.12463609606938
GCST90027752	finn-b-N14_ACUTERENFAIL	Acute renal failure || id:finn-b-N14_ACUTERENFAIL	Gut microbiota abundance (k_Bacteria.p_Verrucomicrobia)	Inverse variance weighted	15	0.181373456566362	0.0863206027685957	0.0356268635622952	1.19886281889291	1.01225961562077	1.41986505867117
GCST90027752	finn-b-N14_ACUTERENFAIL	Acute renal failure || id:finn-b-N14_ACUTERENFAIL	Gut microbiota abundance (k_Bacteria.p_Verrucomicrobia)	MR Egger	15	0.571762606847779	0.423775758136206	0.200300366070734	1.77138655947277	0.771948161831001	4.06479411213072
GCST90027752	finn-b-N14_ACUTERENFAIL	Acute renal failure || id:finn-b-N14_ACUTERENFAIL	Gut microbiota abundance (k_Bacteria.p_Verrucomicrobia)	Weighted median	15	0.160655570073468	0.119956017285771	0.180477162744561	1.17428044182596	0.928246251843883	1.48552666204237
GCST90027752	finn-b-N14_ACUTERENFAIL	Acute renal failure || id:finn-b-N14_ACUTERENFAIL	Gut microbiota abundance (k_Bacteria.p_Verrucomicrobia)	Weighted mode	15	0.206378946049488	0.202347007431929	0.325065997496989	1.22921892340345	0.826776240306561	1.8275551328046
GCST90027753	finn-b-N14_ACUTERENFAIL	Acute renal failure || id:finn-b-N14_ACUTERENFAIL	Gut microbiota abundance (k_Bacteria.p_Actinobacteria.c_Actinobacteria.o_Actinomycetales.f_Micrococcaceae.g_Rothia.s_Rothia_mucilaginosa)	Inverse variance weighted	4	-0.142916	0.113938227224361	0.209723232279628	0.866827073057003	0.693340053932585	1.08372388169807
GCST90027753	finn-b-N14_ACUTERENFAIL	Acute renal failure || id:finn-b-N14_ACUTERENFAIL	Gut microbiota abundance (k_Bacteria.p_Actinobacteria.c_Actinobacteria.o_Actinomycetales.f_Micrococcaceae.g_Rothia.s_Rothia_mucilaginosa)	MR Egger	4	0.575149435436992	0.459880604602445	0.337540709216087	1.77739611303441	0.721648897741638	4.37766475153804
GCST90027753	finn-b-N14_ACUTERENFAIL	Acute renal failure || id:finn-b-N14_ACUTERENFAIL	Gut microbiota abundance (k_Bacteria.p_Actinobacteria.c_Actinobacteria.o_Actinomycetales.f_Micrococcaceae.g_Rothia.s_Rothia_mucilaginosa)	Weighted median	4	-0.0647146	0.12565467218917	0.606539649225713	0.937334977636035	0.732715547940969	1.19909678833611
GCST90027753	finn-b-N14_ACUTERENFAIL	Acute renal failure || id:finn-b-N14_ACUTERENFAIL	Gut microbiota abundance (k_Bacteria.p_Actinobacteria.c_Actinobacteria.o_Actinomycetales.f_Micrococcaceae.g_Rothia.s_Rothia_mucilaginosa)	Weighted mode	4	-0.0240608	0.148595100087234	0.881658327553728	0.976226323458367	0.729564697982878	1.30628282487896
GCST90027754	finn-b-N14_ACUTERENFAIL	Acute renal failure || id:finn-b-N14_ACUTERENFAIL	Gut microbiota abundance (k_Bacteria.p_Actinobacteria.c_Actinobacteria.o_Bifidobacteriales.f_Bifidobacteriaceae.g_Bifidobacterium.s_Bifidobacterium_adolescentis)	Inverse variance weighted	10	-0.0846787	0.095534674300062	0.37542021609332	0.918807442365966	0.761910130113452	1.10801403312669
GCST90027754	finn-b-N14_ACUTERENFAIL	Acute renal failure || id:finn-b-N14_ACUTERENFAIL	Gut microbiota abundance (k_Bacteria.p_Actinobacteria.c_Actinobacteria.o_Bifidobacteriales.f_Bifidobacteriaceae.g_Bifidobacterium.s_Bifidobacterium_adolescentis)	MR Egger	10	-0.195691	0.36213284151589	0.603645631978858	0.822265950038248	0.404351081236531	1.67211446677645
GCST90027754	finn-b-N14_ACUTERENFAIL	Acute renal failure || id:finn-b-N14_ACUTERENFAIL	Gut microbiota abundance (k_Bacteria.p_Actinobacteria.c_Actinobacteria.o_Bifidobacteriales.f_Bifidobacteriaceae.g_Bifidobacterium.s_Bifidobacterium_adolescentis)	Weighted median	10	-0.174543	0.127841090541367	0.172154327607742	0.839840528438616	0.653696704469621	1.07898985628255
GCST90027754	finn-b-N14_ACUTERENFAIL	Acute renal failure || id:finn-b-N14_ACUTERENFAIL	Gut microbiota abundance (k_Bacteria.p_Actinobacteria.c_Actinobacteria.o_Bifidobacteriales.f_Bifidobacteriaceae.g_Bifidobacterium.s_Bifidobacterium_adolescentis)	Weighted mode	10	-0.203867	0.180408122901838	0.287678912278623	0.815571048853735	0.572657965956298	1.16152428722024
GCST90027755	finn-b-N14_ACUTERENFAIL	Acute renal failure || id:finn-b-N14_ACUTERENFAIL	Gut microbiota abundance (k_Bacteria.p_Actinobacteria.c_Actinobacteria.o_Bifidobacteriales.f_Bifidobacteriaceae.g_Bifidobacterium.s_Bifidobacterium_bifidum)	Inverse variance weighted	16	0.000248407377040788	0.0625318995158187	0.996830419495063	1.00024843823271	0.884870373189925	1.13067062532585
GCST90027755	finn-b-N14_ACUTERENFAIL	Acute renal failure || id:finn-b-N14_ACUTERENFAIL	Gut microbiota abundance (k_Bacteria.p_Actinobacteria.c_Actinobacteria.o_Bifidobacteriales.f_Bifidobacteriaceae.g_Bifidobacterium.s_Bifidobacterium_bifidum)	MR Egger	16	-0.0472154	0.243995636969123	0.849339542515434	0.953881881578394	0.591291070631674	1.53882020073718
GCST90027755	finn-b-N14_ACUTERENFAIL	Acute renal failure || id:finn-b-N14_ACUTERENFAIL	Gut microbiota abundance (k_Bacteria.p_Actinobacteria.c_Actinobacteria.o_Bifidobacteriales.f_Bifidobacteriaceae.g_Bifidobacterium.s_Bifidobacterium_bifidum)	Weighted median	16	-0.0806751	0.0743611007950435	0.277961737121258	0.922493392990132	0.797380879624369	1.06723660154898
GCST90027755	finn-b-N14_ACUTERENFAIL	Acute renal failure || id:finn-b-N14_ACUTERENFAIL	Gut microbiota abundance (k_Bacteria.p_Actinobacteria.c_Actinobacteria.o_Bifidobacteriales.f_Bifidobacteriaceae.g_Bifidobacterium.s_Bifidobacterium_bifidum)	Weighted mode	16	-0.100466	0.114294624536279	0.393261396855843	0.904416100636166	0.722900852089232	1.13150853360588
GCST90027756	finn-b-N14_ACUTERENFAIL	Acute renal failure || id:finn-b-N14_ACUTERENFAIL	Gut microbiota abundance (k_Bacteria.p_Actinobacteria.c_Actinobacteria.o_Bifidobacteriales.f_Bifidobacteriaceae.g_Bifidobacterium.s_Bifidobacterium_catenulatum)	Inverse variance weighted	6	0.0966683897266658	0.0566290807795985	0.0878136869039025	1.10149504597789	0.985777500465522	1.23079633663871
GCST90027756	finn-b-N14_ACUTERENFAIL	Acute renal failure || id:finn-b-N14_ACUTERENFAIL	Gut microbiota abundance (k_Bacteria.p_Actinobacteria.c_Actinobacteria.o_Bifidobacteriales.f_Bifidobacteriaceae.g_Bifidobacterium.s_Bifidobacterium_catenulatum)	MR Egger	6	-0.0828066	0.270130836340232	0.774485616284808	0.920529163290214	0.542122636773251	1.56306688374314
GCST90027756	finn-b-N14_ACUTERENFAIL	Acute renal failure || id:finn-b-N14_ACUTERENFAIL	Gut microbiota abundance (k_Bacteria.p_Actinobacteria.c_Actinobacteria.o_Bifidobacteriales.f_Bifidobacteriaceae.g_Bifidobacterium.s_Bifidobacterium_catenulatum)	Weighted median	6	0.0840056349424413	0.0702429701845572	0.23172410125912	1.08763502255231	0.947744254725072	1.24817421618189
GCST90027756	finn-b-N14_ACUTERENFAIL	Acute renal failure || id:finn-b-N14_ACUTERENFAIL	Gut microbiota abundance (k_Bacteria.p_Actinobacteria.c_Actinobacteria.o_Bifidobacteriales.f_Bifidobacteriaceae.g_Bifidobacterium.s_Bifidobacterium_catenulatum)	Weighted mode	6	0.0838472779995285	0.0931928864036014	0.409507879311799	1.08746280163168	0.905914109461942	1.30539455405436
GCST90027757	finn-b-N14_ACUTERENFAIL	Acute renal failure || id:finn-b-N14_ACUTERENFAIL	Gut microbiota abundance (k_Bacteria.p_Actinobacteria.c_Actinobacteria.o_Bifidobacteriales.f_Bifidobacteriaceae.g_Bifidobacterium.s_Bifidobacterium_longum)	Inverse variance weighted	11	-0.170507	0.104572268719368	0.102992010470586	0.843237192860137	0.686967263224989	1.0350550913949
GCST90027757	finn-b-N14_ACUTERENFAIL	Acute renal failure || id:finn-b-N14_ACUTERENFAIL	Gut microbiota abundance (k_Bacteria.p_Actinobacteria.c_Actinobacteria.o_Bifidobacteriales.f_Bifidobacteriaceae.g_Bifidobacterium.s_Bifidobacterium_longum)	MR Egger	11	0.151503969585602	0.452056312622295	0.745195840860975	1.16358292074252	0.479732605031441	2.82224972670964
GCST90027757	finn-b-N14_ACUTERENFAIL	Acute renal failure || id:finn-b-N14_ACUTERENFAIL	Gut microbiota abundance (k_Bacteria.p_Actinobacteria.c_Actinobacteria.o_Bifidobacteriales.f_Bifidobacteriaceae.g_Bifidobacterium.s_Bifidobacterium_longum)	Weighted median	11	-0.207725	0.146665549417577	0.156682484902716	0.812430403959603	0.609455403352651	1.08300485588778
GCST90027757	finn-b-N14_ACUTERENFAIL	Acute renal failure || id:finn-b-N14_ACUTERENFAIL	Gut microbiota abundance (k_Bacteria.p_Actinobacteria.c_Actinobacteria.o_Bifidobacteriales.f_Bifidobacteriaceae.g_Bifidobacterium.s_Bifidobacterium_longum)	Weighted mode	11	-0.374128	0.241218825047701	0.151949653653277	0.687888778373992	0.428734681015292	1.10369184571748
GCST90027658	finn-b-N14_ACUTERENFAIL	Acute renal failure || id:finn-b-N14_ACUTERENFAIL	Gut microbiota abundance (k_Bacteria.p_Proteobacteria.c_Deltaproteobacteria)	Inverse variance weighted	6	0.15421037872975	0.158577377269676	0.330821057633516	1.16673631746526	0.855044913753844	1.59204927436629
GCST90027658	finn-b-N14_ACUTERENFAIL	Acute renal failure || id:finn-b-N14_ACUTERENFAIL	Gut microbiota abundance (k_Bacteria.p_Proteobacteria.c_Deltaproteobacteria)	MR Egger	6	0.585759267774239	0.868108944573724	0.536823430195682	1.7963543819763	0.327674591024588	9.84784647340358
GCST90027658	finn-b-N14_ACUTERENFAIL	Acute renal failure || id:finn-b-N14_ACUTERENFAIL	Gut microbiota abundance (k_Bacteria.p_Proteobacteria.c_Deltaproteobacteria)	Weighted median	6	0.224333478288631	0.204116526987035	0.271747946892338	1.25148829402302	0.838840318183196	1.86712883981167
GCST90027658	finn-b-N14_ACUTERENFAIL	Acute renal failure || id:finn-b-N14_ACUTERENFAIL	Gut microbiota abundance (k_Bacteria.p_Proteobacteria.c_Deltaproteobacteria)	Weighted mode	6	0.287813308348318	0.271645279688025	0.337839941205036	1.33350832601113	0.783008725135941	2.2710404092014
GCST90027659	finn-b-N14_ACUTERENFAIL	Acute renal failure || id:finn-b-N14_ACUTERENFAIL	Gut microbiota abundance (k_Bacteria.p_Proteobacteria.c_Gammaproteobacteria)	Inverse variance weighted	4	-0.153867	0.182133276951909	0.398221375577004	0.857386419701725	0.599986702387503	1.22521294182645
GCST90027659	finn-b-N14_ACUTERENFAIL	Acute renal failure || id:finn-b-N14_ACUTERENFAIL	Gut microbiota abundance (k_Bacteria.p_Proteobacteria.c_Gammaproteobacteria)	MR Egger	4	0.773960374872977	0.853905765044868	0.460405768176455	2.16833669767124	0.406693713057933	11.5607492407882
GCST90027659	finn-b-N14_ACUTERENFAIL	Acute renal failure || id:finn-b-N14_ACUTERENFAIL	Gut microbiota abundance (k_Bacteria.p_Proteobacteria.c_Gammaproteobacteria)	Weighted median	4	-0.10363	0.212165981307706	0.625239876916278	0.901558944105033	0.594832647703014	1.36644908922618
GCST90027659	finn-b-N14_ACUTERENFAIL	Acute renal failure || id:finn-b-N14_ACUTERENFAIL	Gut microbiota abundance (k_Bacteria.p_Proteobacteria.c_Gammaproteobacteria)	Weighted mode	4	0.0513560025562692	0.301342347866903	0.875521960929506	1.0526975896157	0.583170898477383	1.90025294142089
GCST90027660	finn-b-N14_ACUTERENFAIL	Acute renal failure || id:finn-b-N14_ACUTERENFAIL	Gut microbiota abundance (k_Bacteria.p_Verrucomicrobia.c_Verrucomicrobiae)	Inverse variance weighted	15	0.18136614755456	0.0863221776921931	0.0356376591344564	1.19885405642244	1.01224909236414	1.41985906378417
GCST90027660	finn-b-N14_ACUTERENFAIL	Acute renal failure || id:finn-b-N14_ACUTERENFAIL	Gut microbiota abundance (k_Bacteria.p_Verrucomicrobia.c_Verrucomicrobiae)	MR Egger	15	0.5716715595843	0.423850365565542	0.200441860909006	1.77122528691579	0.771765017379085	4.06501842706476
GCST90027660	finn-b-N14_ACUTERENFAIL	Acute renal failure || id:finn-b-N14_ACUTERENFAIL	Gut microbiota abundance (k_Bacteria.p_Verrucomicrobia.c_Verrucomicrobiae)	Weighted median	15	0.160655279799374	0.12154974632823	0.186259901458676	1.17428010096282	0.925350936134894	1.49017383748153
GCST90027660	finn-b-N14_ACUTERENFAIL	Acute renal failure || id:finn-b-N14_ACUTERENFAIL	Gut microbiota abundance (k_Bacteria.p_Verrucomicrobia.c_Verrucomicrobiae)	Weighted mode	15	0.206394088304823	0.197287082014674	0.313213741049682	1.22923753669118	0.835029193519256	1.80954741862657
GCST90027661	finn-b-N14_ACUTERENFAIL	Acute renal failure || id:finn-b-N14_ACUTERENFAIL	Gut microbiota abundance (k_Bacteria.p_Actinobacteria.c_Actinobacteria.o_Actinomycetales.f_Micrococcaceae)	Inverse variance weighted	6	-0.159279	0.0776596071078358	0.040267751634169	0.852758225123061	0.732353438366563	0.992958525786359
GCST90027661	finn-b-N14_ACUTERENFAIL	Acute renal failure || id:finn-b-N14_ACUTERENFAIL	Gut microbiota abundance (k_Bacteria.p_Actinobacteria.c_Actinobacteria.o_Actinomycetales.f_Micrococcaceae)	MR Egger	6	0.254646580488025	0.333578597194457	0.487778169446668	1.29000562713991	0.670878339940739	2.48050118625028
GCST90027661	finn-b-N14_ACUTERENFAIL	Acute renal failure || id:finn-b-N14_ACUTERENFAIL	Gut microbiota abundance (k_Bacteria.p_Actinobacteria.c_Actinobacteria.o_Actinomycetales.f_Micrococcaceae)	Weighted median	6	-0.135515	0.10300440808631	0.18830043846275	0.873266045521739	0.713620721026448	1.06862590139519
GCST90027661	finn-b-N14_ACUTERENFAIL	Acute renal failure || id:finn-b-N14_ACUTERENFAIL	Gut microbiota abundance (k_Bacteria.p_Actinobacteria.c_Actinobacteria.o_Actinomycetales.f_Micrococcaceae)	Weighted mode	6	-0.0907487	0.154013829407592	0.581325177378224	0.913247202120503	0.675288155206672	1.23505861275721
GCST90027662	finn-b-N14_ACUTERENFAIL	Acute renal failure || id:finn-b-N14_ACUTERENFAIL	Gut microbiota abundance (k_Bacteria.p_Actinobacteria.c_Actinobacteria.o_Bifidobacteriales.f_Bifidobacteriaceae)	Inverse variance weighted	13	-0.0432853	0.0985781423258329	0.660591870848573	0.957638153716267	0.789387112617172	1.16175045018483
GCST90027662	finn-b-N14_ACUTERENFAIL	Acute renal failure || id:finn-b-N14_ACUTERENFAIL	Gut microbiota abundance (k_Bacteria.p_Actinobacteria.c_Actinobacteria.o_Bifidobacteriales.f_Bifidobacteriaceae)	MR Egger	13	-0.216031	0.360781398204958	0.561443581634341	0.805710303003624	0.397260688729241	1.63411359538935
GCST90027662	finn-b-N14_ACUTERENFAIL	Acute renal failure || id:finn-b-N14_ACUTERENFAIL	Gut microbiota abundance (k_Bacteria.p_Actinobacteria.c_Actinobacteria.o_Bifidobacteriales.f_Bifidobacteriaceae)	Weighted median	13	-0.132346	0.124362776027967	0.287243048614004	0.876038263347616	0.686536044516722	1.11784813773229
GCST90027662	finn-b-N14_ACUTERENFAIL	Acute renal failure || id:finn-b-N14_ACUTERENFAIL	Gut microbiota abundance (k_Bacteria.p_Actinobacteria.c_Actinobacteria.o_Bifidobacteriales.f_Bifidobacteriaceae)	Weighted mode	13	-0.177618	0.163314128192633	0.298140014823547	0.837262016932703	0.607918832073133	1.15312710844576
GCST90027663	finn-b-N14_ACUTERENFAIL	Acute renal failure || id:finn-b-N14_ACUTERENFAIL	Gut microbiota abundance (k_Bacteria.p_Actinobacteria.c_Actinobacteria.o_Coriobacteriales.f_Coriobacteriaceae)	Inverse variance weighted	9	0.135339589958512	0.125041861135475	0.279095148332309	1.14492552355266	0.896064880042501	1.46290127386775
GCST90027663	finn-b-N14_ACUTERENFAIL	Acute renal failure || id:finn-b-N14_ACUTERENFAIL	Gut microbiota abundance (k_Bacteria.p_Actinobacteria.c_Actinobacteria.o_Coriobacteriales.f_Coriobacteriaceae)	MR Egger	9	0.466483957155548	0.697909423481834	0.525296871259824	1.59437842351202	0.405993344298248	6.26129120849146
GCST90027663	finn-b-N14_ACUTERENFAIL	Acute renal failure || id:finn-b-N14_ACUTERENFAIL	Gut microbiota abundance (k_Bacteria.p_Actinobacteria.c_Actinobacteria.o_Coriobacteriales.f_Coriobacteriaceae)	Weighted median	9	-0.011584	0.164962522933781	0.944016840307606	0.988482812539548	0.715402062693365	1.36580298218248
GCST90027663	finn-b-N14_ACUTERENFAIL	Acute renal failure || id:finn-b-N14_ACUTERENFAIL	Gut microbiota abundance (k_Bacteria.p_Actinobacteria.c_Actinobacteria.o_Coriobacteriales.f_Coriobacteriaceae)	Weighted mode	9	-0.100193	0.259475093757104	0.70946254967727	0.904663124484599	0.544022960354687	1.50437652166124
GCST90027664	finn-b-N14_ACUTERENFAIL	Acute renal failure || id:finn-b-N14_ACUTERENFAIL	Gut microbiota abundance (k_Bacteria.p_Bacteroidetes.c_Bacteroidia.o_Bacteroidales.f_Bacteroidaceae)	Inverse variance weighted	13	0.0284729544530372	0.144077534452945	0.84334047350974	1.02888218377681	0.775754625484381	1.36460488061201
GCST90027664	finn-b-N14_ACUTERENFAIL	Acute renal failure || id:finn-b-N14_ACUTERENFAIL	Gut microbiota abundance (k_Bacteria.p_Bacteroidetes.c_Bacteroidia.o_Bacteroidales.f_Bacteroidaceae)	MR Egger	13	-0.965968	0.530666758437682	0.0960045318997817	0.380614580977963	0.134515632370979	1.07695631131928
GCST90027664	finn-b-N14_ACUTERENFAIL	Acute renal failure || id:finn-b-N14_ACUTERENFAIL	Gut microbiota abundance (k_Bacteria.p_Bacteroidetes.c_Bacteroidia.o_Bacteroidales.f_Bacteroidaceae)	Weighted median	13	-0.038437	0.166727444529717	0.817673602740385	0.962292287972739	0.694041978820095	1.33422253372348
GCST90027664	finn-b-N14_ACUTERENFAIL	Acute renal failure || id:finn-b-N14_ACUTERENFAIL	Gut microbiota abundance (k_Bacteria.p_Bacteroidetes.c_Bacteroidia.o_Bacteroidales.f_Bacteroidaceae)	Weighted mode	13	-0.401098	0.375778820991598	0.306804653324429	0.669584495912643	0.320579685932291	1.39853963566888
GCST90027665	finn-b-N14_ACUTERENFAIL	Acute renal failure || id:finn-b-N14_ACUTERENFAIL	Gut microbiota abundance (k_Bacteria.p_Bacteroidetes.c_Bacteroidia.o_Bacteroidales.f_Bacteroidales_noname)	Inverse variance weighted	8	0.0301509234375523	0.134973259629695	0.823236328336592	1.0306100654304	0.791047972264908	1.34272148366086
GCST90027665	finn-b-N14_ACUTERENFAIL	Acute renal failure || id:finn-b-N14_ACUTERENFAIL	Gut microbiota abundance (k_Bacteria.p_Bacteroidetes.c_Bacteroidia.o_Bacteroidales.f_Bacteroidales_noname)	MR Egger	8	-0.65366	0.611882832113224	0.326479666199601	0.520138551508067	0.156773936116242	1.72569573404288
GCST90027665	finn-b-N14_ACUTERENFAIL	Acute renal failure || id:finn-b-N14_ACUTERENFAIL	Gut microbiota abundance (k_Bacteria.p_Bacteroidetes.c_Bacteroidia.o_Bacteroidales.f_Bacteroidales_noname)	Weighted median	8	-0.0964976	0.175958835779387	0.583410523909531	0.90801211647599	0.643150273979702	1.28194923803022
GCST90027665	finn-b-N14_ACUTERENFAIL	Acute renal failure || id:finn-b-N14_ACUTERENFAIL	Gut microbiota abundance (k_Bacteria.p_Bacteroidetes.c_Bacteroidia.o_Bacteroidales.f_Bacteroidales_noname)	Weighted mode	8	-0.144889	0.261793120652706	0.597181635732224	0.865118371695915	0.517884283812744	1.44516800458924
GCST90027666	finn-b-N14_ACUTERENFAIL	Acute renal failure || id:finn-b-N14_ACUTERENFAIL	Gut microbiota abundance (k_Bacteria.p_Bacteroidetes.c_Bacteroidia.o_Bacteroidales.f_Porphyromonadaceae)	Inverse variance weighted	16	-0.0364711	0.120202703078082	0.761575008439356	0.964185974408608	0.761802166133714	1.22033598035622
GCST90027666	finn-b-N14_ACUTERENFAIL	Acute renal failure || id:finn-b-N14_ACUTERENFAIL	Gut microbiota abundance (k_Bacteria.p_Bacteroidetes.c_Bacteroidia.o_Bacteroidales.f_Porphyromonadaceae)	MR Egger	16	0.051526747545979	0.496571385335844	0.918827633237096	1.05287734780078	0.397820982454679	2.78655666343161
GCST90027666	finn-b-N14_ACUTERENFAIL	Acute renal failure || id:finn-b-N14_ACUTERENFAIL	Gut microbiota abundance (k_Bacteria.p_Bacteroidetes.c_Bacteroidia.o_Bacteroidales.f_Porphyromonadaceae)	Weighted median	16	0.0915291674797164	0.141663810530339	0.518213774865616	1.09584873937228	0.830164088154045	1.44656276598776
GCST90027666	finn-b-N14_ACUTERENFAIL	Acute renal failure || id:finn-b-N14_ACUTERENFAIL	Gut microbiota abundance (k_Bacteria.p_Bacteroidetes.c_Bacteroidia.o_Bacteroidales.f_Porphyromonadaceae)	Weighted mode	16	0.19708481883433	0.22484620130989	0.394562314190883	1.21784733271645	0.783790325995309	1.89228174502046
GCST90027667	finn-b-N14_ACUTERENFAIL	Acute renal failure || id:finn-b-N14_ACUTERENFAIL	Gut microbiota abundance (k_Bacteria.p_Bacteroidetes.c_Bacteroidia.o_Bacteroidales.f_Prevotellaceae)	Inverse variance weighted	8	0.0722073239282134	0.117649763326663	0.539381768714624	1.07487816892889	0.853520078444368	1.35364487282559
GCST90027667	finn-b-N14_ACUTERENFAIL	Acute renal failure || id:finn-b-N14_ACUTERENFAIL	Gut microbiota abundance (k_Bacteria.p_Bacteroidetes.c_Bacteroidia.o_Bacteroidales.f_Prevotellaceae)	MR Egger	8	-0.406386	0.420169990939967	0.370799236787543	0.666053017528647	0.292316199396658	1.51762585540816
GCST90027667	finn-b-N14_ACUTERENFAIL	Acute renal failure || id:finn-b-N14_ACUTERENFAIL	Gut microbiota abundance (k_Bacteria.p_Bacteroidetes.c_Bacteroidia.o_Bacteroidales.f_Prevotellaceae)	Weighted median	8	-0.00602429	0.160405395236155	0.970041157541581	0.993993817507062	0.725844941028309	1.36120492600323
GCST90027667	finn-b-N14_ACUTERENFAIL	Acute renal failure || id:finn-b-N14_ACUTERENFAIL	Gut microbiota abundance (k_Bacteria.p_Bacteroidetes.c_Bacteroidia.o_Bacteroidales.f_Prevotellaceae)	Weighted mode	8	-0.0443263	0.217763174700552	0.84449389736823	0.956641753555855	0.624288846160086	1.46592951367859
GCST90027668	finn-b-N14_ACUTERENFAIL	Acute renal failure || id:finn-b-N14_ACUTERENFAIL	Gut microbiota abundance (k_Bacteria.p_Bacteroidetes.c_Bacteroidia.o_Bacteroidales.f_Rikenellaceae)	Inverse variance weighted	11	0.0886009358379777	0.152306421175886	0.560749792978185	1.09264453403637	0.810649379301178	1.47273544918856
GCST90027668	finn-b-N14_ACUTERENFAIL	Acute renal failure || id:finn-b-N14_ACUTERENFAIL	Gut microbiota abundance (k_Bacteria.p_Bacteroidetes.c_Bacteroidia.o_Bacteroidales.f_Rikenellaceae)	MR Egger	11	0.943593069853941	0.556536224490936	0.124223169335163	2.56919615507289	0.863105860130759	7.64769327628167
GCST90027668	finn-b-N14_ACUTERENFAIL	Acute renal failure || id:finn-b-N14_ACUTERENFAIL	Gut microbiota abundance (k_Bacteria.p_Bacteroidetes.c_Bacteroidia.o_Bacteroidales.f_Rikenellaceae)	Weighted median	11	-0.10409	0.182974606338967	0.569440397869905	0.90114434033173	0.629568847782633	1.28986865371758
GCST90027668	finn-b-N14_ACUTERENFAIL	Acute renal failure || id:finn-b-N14_ACUTERENFAIL	Gut microbiota abundance (k_Bacteria.p_Bacteroidetes.c_Bacteroidia.o_Bacteroidales.f_Rikenellaceae)	Weighted mode	11	-0.323444	0.333557057414561	0.35507415163259	0.723652632474924	0.376357562391758	1.39142449844753
GCST90027669	finn-b-N14_ACUTERENFAIL	Acute renal failure || id:finn-b-N14_ACUTERENFAIL	Gut microbiota abundance (k_Bacteria.p_Firmicutes.c_Bacilli.o_Lactobacillales.f_Lactobacillaceae)	Inverse variance weighted	12	-0.0301468	0.0550596239360861	0.584015183915174	0.970303126889358	0.871043276587647	1.08087414639097
GCST90027669	finn-b-N14_ACUTERENFAIL	Acute renal failure || id:finn-b-N14_ACUTERENFAIL	Gut microbiota abundance (k_Bacteria.p_Firmicutes.c_Bacilli.o_Lactobacillales.f_Lactobacillaceae)	MR Egger	12	0.0860122826346126	0.231094463405174	0.717513656659619	1.08981971408026	0.69285615793813	1.71421873875305
GCST90027669	finn-b-N14_ACUTERENFAIL	Acute renal failure || id:finn-b-N14_ACUTERENFAIL	Gut microbiota abundance (k_Bacteria.p_Firmicutes.c_Bacilli.o_Lactobacillales.f_Lactobacillaceae)	Weighted median	12	-0.03091	0.0726361973818203	0.670439520624995	0.969562867570808	0.840904729425974	1.11790565717693
GCST90027669	finn-b-N14_ACUTERENFAIL	Acute renal failure || id:finn-b-N14_ACUTERENFAIL	Gut microbiota abundance (k_Bacteria.p_Firmicutes.c_Bacilli.o_Lactobacillales.f_Lactobacillaceae)	Weighted mode	12	-0.0261248	0.103969843854316	0.806235675786412	0.974213542555271	0.794608569924227	1.1944145361893
GCST90027670	finn-b-N14_ACUTERENFAIL	Acute renal failure || id:finn-b-N14_ACUTERENFAIL	Gut microbiota abundance (k_Bacteria.p_Firmicutes.c_Bacilli.o_Lactobacillales.f_Streptococcaceae)	Inverse variance weighted	13	-0.0770819	0.0733730311921077	0.293466024709616	0.925814003504014	0.801802415810432	1.06900596977844
GCST90027670	finn-b-N14_ACUTERENFAIL	Acute renal failure || id:finn-b-N14_ACUTERENFAIL	Gut microbiota abundance (k_Bacteria.p_Firmicutes.c_Bacilli.o_Lactobacillales.f_Streptococcaceae)	MR Egger	13	0.465739476598025	0.344550108228325	0.203602078775824	1.59319188150791	0.810925788248131	3.13007726241657
GCST90027670	finn-b-N14_ACUTERENFAIL	Acute renal failure || id:finn-b-N14_ACUTERENFAIL	Gut microbiota abundance (k_Bacteria.p_Firmicutes.c_Bacilli.o_Lactobacillales.f_Streptococcaceae)	Weighted median	13	-0.0918346	0.0996366367737029	0.356687594669229	0.912256016903379	0.750419859748938	1.10899389130619
GCST90027670	finn-b-N14_ACUTERENFAIL	Acute renal failure || id:finn-b-N14_ACUTERENFAIL	Gut microbiota abundance (k_Bacteria.p_Firmicutes.c_Bacilli.o_Lactobacillales.f_Streptococcaceae)	Weighted mode	13	-0.095193	0.16240266449937	0.56863356255215	0.909197436953449	0.661330060644824	1.24996583182188
GCST90027671	finn-b-N14_ACUTERENFAIL	Acute renal failure || id:finn-b-N14_ACUTERENFAIL	Gut microbiota abundance (k_Bacteria.p_Firmicutes.c_Clostridia.o_Clostridiales.f_Clostridiaceae)	Inverse variance weighted	10	0.00770902936342153	0.110404688511985	0.94433279009637	1.00773882043449	0.811651547091772	1.25119890900162
GCST90027671	finn-b-N14_ACUTERENFAIL	Acute renal failure || id:finn-b-N14_ACUTERENFAIL	Gut microbiota abundance (k_Bacteria.p_Firmicutes.c_Clostridia.o_Clostridiales.f_Clostridiaceae)	MR Egger	10	0.136118549204389	0.459896432252419	0.774785431208534	1.14581772132281	0.465204373052803	2.82219670868908
GCST90027671	finn-b-N14_ACUTERENFAIL	Acute renal failure || id:finn-b-N14_ACUTERENFAIL	Gut microbiota abundance (k_Bacteria.p_Firmicutes.c_Clostridia.o_Clostridiales.f_Clostridiaceae)	Weighted median	10	0.10947903617531	0.127894188782895	0.391990813872473	1.11569668142034	0.868321211157787	1.43354678998642
GCST90027671	finn-b-N14_ACUTERENFAIL	Acute renal failure || id:finn-b-N14_ACUTERENFAIL	Gut microbiota abundance (k_Bacteria.p_Firmicutes.c_Clostridia.o_Clostridiales.f_Clostridiaceae)	Weighted mode	10	0.185480428961324	0.200240264100889	0.378465065773504	1.20379663999399	0.813027382917315	1.78238320247105
GCST90027672	finn-b-N14_ACUTERENFAIL	Acute renal failure || id:finn-b-N14_ACUTERENFAIL	Gut microbiota abundance (k_Bacteria.p_Firmicutes.c_Clostridia.o_Clostridiales.f_Clostridiales_noname)	Inverse variance weighted	7	0.0701651237350612	0.125270557414833	0.575405325602911	1.07268529243322	0.839150533221201	1.37121254298151
GCST90027672	finn-b-N14_ACUTERENFAIL	Acute renal failure || id:finn-b-N14_ACUTERENFAIL	Gut microbiota abundance (k_Bacteria.p_Firmicutes.c_Clostridia.o_Clostridiales.f_Clostridiales_noname)	MR Egger	7	0.347475110721119	0.49874961303209	0.517048305362373	1.41548907967379	0.532552321002378	3.76227697384651
GCST90027672	finn-b-N14_ACUTERENFAIL	Acute renal failure || id:finn-b-N14_ACUTERENFAIL	Gut microbiota abundance (k_Bacteria.p_Firmicutes.c_Clostridia.o_Clostridiales.f_Clostridiales_noname)	Weighted median	7	0.0079185935111585	0.156898640828682	0.95974826629644	1.00795002849159	0.741112574729651	1.37086226111708
GCST90027672	finn-b-N14_ACUTERENFAIL	Acute renal failure || id:finn-b-N14_ACUTERENFAIL	Gut microbiota abundance (k_Bacteria.p_Firmicutes.c_Clostridia.o_Clostridiales.f_Clostridiales_noname)	Weighted mode	7	-0.0132126	0.219770611414421	0.954012571755105	0.986874306621372	0.641489158729708	1.51821879421625
GCST90027673	finn-b-N14_ACUTERENFAIL	Acute renal failure || id:finn-b-N14_ACUTERENFAIL	Gut microbiota abundance (k_Bacteria.p_Firmicutes.c_Clostridia.o_Clostridiales.f_Eubacteriaceae)	Inverse variance weighted	6	0.167607828843698	0.15872877927712	0.290996313925083	1.18247278798426	0.866320298986624	1.61400107553622
GCST90027673	finn-b-N14_ACUTERENFAIL	Acute renal failure || id:finn-b-N14_ACUTERENFAIL	Gut microbiota abundance (k_Bacteria.p_Firmicutes.c_Clostridia.o_Clostridiales.f_Eubacteriaceae)	MR Egger	6	-0.688641	0.663407614263633	0.357880018115929	0.50225812925719	0.136843134380284	1.84344819012913
GCST90027673	finn-b-N14_ACUTERENFAIL	Acute renal failure || id:finn-b-N14_ACUTERENFAIL	Gut microbiota abundance (k_Bacteria.p_Firmicutes.c_Clostridia.o_Clostridiales.f_Eubacteriaceae)	Weighted median	6	0.0703315202396183	0.208255257394316	0.735575813037175	1.07286379836734	0.713303142410772	1.61367118888191
GCST90027673	finn-b-N14_ACUTERENFAIL	Acute renal failure || id:finn-b-N14_ACUTERENFAIL	Gut microbiota abundance (k_Bacteria.p_Firmicutes.c_Clostridia.o_Clostridiales.f_Eubacteriaceae)	Weighted mode	6	-0.0214015	0.315602443507104	0.948563738713384	0.978825846471785	0.527301740986414	1.81698629693296
GCST90027674	finn-b-N14_ACUTERENFAIL	Acute renal failure || id:finn-b-N14_ACUTERENFAIL	Gut microbiota abundance (k_Bacteria.p_Firmicutes.c_Clostridia.o_Clostridiales.f_Lachnospiraceae)	Inverse variance weighted	12	0.0128968683935425	0.112213655612812	0.908499525679016	1.01298039167743	0.812985587935897	1.26217400302041
GCST90027674	finn-b-N14_ACUTERENFAIL	Acute renal failure || id:finn-b-N14_ACUTERENFAIL	Gut microbiota abundance (k_Bacteria.p_Firmicutes.c_Clostridia.o_Clostridiales.f_Lachnospiraceae)	MR Egger	12	-0.147956	0.477395127075893	0.76298169087789	0.862469277234431	0.338358193557884	2.19841951025793
GCST90027674	finn-b-N14_ACUTERENFAIL	Acute renal failure || id:finn-b-N14_ACUTERENFAIL	Gut microbiota abundance (k_Bacteria.p_Firmicutes.c_Clostridia.o_Clostridiales.f_Lachnospiraceae)	Weighted median	12	-0.0037432	0.146634885450626	0.979634305934809	0.996263791958087	0.747405367357719	1.32798289457782
GCST90027674	finn-b-N14_ACUTERENFAIL	Acute renal failure || id:finn-b-N14_ACUTERENFAIL	Gut microbiota abundance (k_Bacteria.p_Firmicutes.c_Clostridia.o_Clostridiales.f_Lachnospiraceae)	Weighted mode	12	-0.0423016	0.232358770249308	0.858852770364015	0.95858064127269	0.607912223342418	1.51152882034614
GCST90027675	finn-b-N14_ACUTERENFAIL	Acute renal failure || id:finn-b-N14_ACUTERENFAIL	Gut microbiota abundance (k_Bacteria.p_Firmicutes.c_Clostridia.o_Clostridiales.f_Oscillospiraceae)	Inverse variance weighted	7	0.134496863120591	0.178340198799913	0.450753763031806	1.14396107052884	0.806501173369344	1.62262247606946
GCST90027675	finn-b-N14_ACUTERENFAIL	Acute renal failure || id:finn-b-N14_ACUTERENFAIL	Gut microbiota abundance (k_Bacteria.p_Firmicutes.c_Clostridia.o_Clostridiales.f_Oscillospiraceae)	MR Egger	7	0.105350636680371	1.26109603471566	0.936664488530663	1.11110013452371	0.0938180893488393	13.1589069603439
GCST90027675	finn-b-N14_ACUTERENFAIL	Acute renal failure || id:finn-b-N14_ACUTERENFAIL	Gut microbiota abundance (k_Bacteria.p_Firmicutes.c_Clostridia.o_Clostridiales.f_Oscillospiraceae)	Weighted median	7	0.259349903346603	0.210566976271934	0.218070826583271	1.29608723075533	0.857819675372341	1.95826950343366
GCST90027675	finn-b-N14_ACUTERENFAIL	Acute renal failure || id:finn-b-N14_ACUTERENFAIL	Gut microbiota abundance (k_Bacteria.p_Firmicutes.c_Clostridia.o_Clostridiales.f_Oscillospiraceae)	Weighted mode	7	0.257280198745482	0.287926626281428	0.405968486384876	1.29340748714582	0.735609413890831	2.27417280993786
GCST90027676	finn-b-N14_ACUTERENFAIL	Acute renal failure || id:finn-b-N14_ACUTERENFAIL	Gut microbiota abundance (k_Bacteria.p_Firmicutes.c_Clostridia.o_Clostridiales.f_Ruminococcaceae)	Inverse variance weighted	7	-0.0739756	0.145335754759379	0.610753687186411	0.928694357594795	0.698490518026721	1.23476724102848
GCST90027676	finn-b-N14_ACUTERENFAIL	Acute renal failure || id:finn-b-N14_ACUTERENFAIL	Gut microbiota abundance (k_Bacteria.p_Firmicutes.c_Clostridia.o_Clostridiales.f_Ruminococcaceae)	MR Egger	7	-0.27104	0.541896494480716	0.638187753678214	0.76258594294993	0.263643572037423	2.20577090459952
GCST90027676	finn-b-N14_ACUTERENFAIL	Acute renal failure || id:finn-b-N14_ACUTERENFAIL	Gut microbiota abundance (k_Bacteria.p_Firmicutes.c_Clostridia.o_Clostridiales.f_Ruminococcaceae)	Weighted median	7	-0.0861342	0.173818043907856	0.620217442684774	0.917471120762071	0.652582610533979	1.28987999962739
GCST90027676	finn-b-N14_ACUTERENFAIL	Acute renal failure || id:finn-b-N14_ACUTERENFAIL	Gut microbiota abundance (k_Bacteria.p_Firmicutes.c_Clostridia.o_Clostridiales.f_Ruminococcaceae)	Weighted mode	7	-0.171052	0.246105710648743	0.513036264583786	0.842777679479159	0.520263807443763	1.36521935000264
GCST90027677	finn-b-N14_ACUTERENFAIL	Acute renal failure || id:finn-b-N14_ACUTERENFAIL	Gut microbiota abundance (k_Bacteria.p_Firmicutes.c_Erysipelotrichia.o_Erysipelotrichales.f_Erysipelotrichaceae)	Inverse variance weighted	8	-0.0709879	0.121790458813304	0.559981536457521	0.931473186477805	0.733669096705682	1.18260711950796
GCST90027677	finn-b-N14_ACUTERENFAIL	Acute renal failure || id:finn-b-N14_ACUTERENFAIL	Gut microbiota abundance (k_Bacteria.p_Firmicutes.c_Erysipelotrichia.o_Erysipelotrichales.f_Erysipelotrichaceae)	MR Egger	8	-0.578139	0.493014184333102	0.28537640659204	0.560941254303624	0.213429887448768	1.47427848339776
GCST90027677	finn-b-N14_ACUTERENFAIL	Acute renal failure || id:finn-b-N14_ACUTERENFAIL	Gut microbiota abundance (k_Bacteria.p_Firmicutes.c_Erysipelotrichia.o_Erysipelotrichales.f_Erysipelotrichaceae)	Weighted median	8	-0.0610244	0.163363933323392	0.708740219604828	0.940800321489818	0.683029198859972	1.29585271960943
GCST90027677	finn-b-N14_ACUTERENFAIL	Acute renal failure || id:finn-b-N14_ACUTERENFAIL	Gut microbiota abundance (k_Bacteria.p_Firmicutes.c_Erysipelotrichia.o_Erysipelotrichales.f_Erysipelotrichaceae)	Weighted mode	8	-0.133817	0.233522303287579	0.584550147320112	0.874750497278593	0.553485184739114	1.38249126369989
GCST90027678	finn-b-N14_ACUTERENFAIL	Acute renal failure || id:finn-b-N14_ACUTERENFAIL	Gut microbiota abundance (k_Bacteria.p_Firmicutes.c_Negativicutes.o_Selenomonadales.f_Acidaminococcaceae)	Inverse variance weighted	7	-0.0885216	0.0987622082535934	0.370086965566691	0.915283338671685	0.754201632158453	1.11076873123762
GCST90027678	finn-b-N14_ACUTERENFAIL	Acute renal failure || id:finn-b-N14_ACUTERENFAIL	Gut microbiota abundance (k_Bacteria.p_Firmicutes.c_Negativicutes.o_Selenomonadales.f_Acidaminococcaceae)	MR Egger	7	-0.816905	0.635760634198019	0.255120584587469	0.441796777445134	0.127072673335196	1.53600603054949
GCST90027678	finn-b-N14_ACUTERENFAIL	Acute renal failure || id:finn-b-N14_ACUTERENFAIL	Gut microbiota abundance (k_Bacteria.p_Firmicutes.c_Negativicutes.o_Selenomonadales.f_Acidaminococcaceae)	Weighted median	7	-0.109148	0.122885213696026	0.374425311331727	0.896597312722946	0.704685649179781	1.14077353798491
GCST90027678	finn-b-N14_ACUTERENFAIL	Acute renal failure || id:finn-b-N14_ACUTERENFAIL	Gut microbiota abundance (k_Bacteria.p_Firmicutes.c_Negativicutes.o_Selenomonadales.f_Acidaminococcaceae)	Weighted mode	7	-0.181094	0.173822355279242	0.337636758438479	0.834356921022051	0.593459787741841	1.17303899276193
GCST90027679	finn-b-N14_ACUTERENFAIL	Acute renal failure || id:finn-b-N14_ACUTERENFAIL	Gut microbiota abundance (k_Bacteria.p_Firmicutes.c_Negativicutes.o_Selenomonadales.f_Veillonellaceae)	Inverse variance weighted	12	-0.0108356	0.0973602937042462	0.911382990659984	0.989222850278571	0.817371300237791	1.1972060276995
GCST90027679	finn-b-N14_ACUTERENFAIL	Acute renal failure || id:finn-b-N14_ACUTERENFAIL	Gut microbiota abundance (k_Bacteria.p_Firmicutes.c_Negativicutes.o_Selenomonadales.f_Veillonellaceae)	MR Egger	12	-0.638917	0.321553993307478	0.0749984782949934	0.527863972000821	0.281066921236253	0.991366652862967
GCST90027679	finn-b-N14_ACUTERENFAIL	Acute renal failure || id:finn-b-N14_ACUTERENFAIL	Gut microbiota abundance (k_Bacteria.p_Firmicutes.c_Negativicutes.o_Selenomonadales.f_Veillonellaceae)	Weighted median	12	0.0453318086405969	0.127554057651911	0.722295254311191	1.04637499857956	0.8149128170915	1.3435800918682
GCST90027679	finn-b-N14_ACUTERENFAIL	Acute renal failure || id:finn-b-N14_ACUTERENFAIL	Gut microbiota abundance (k_Bacteria.p_Firmicutes.c_Negativicutes.o_Selenomonadales.f_Veillonellaceae)	Weighted mode	12	0.0698047687514742	0.178756664271208	0.703622015112619	1.07229881458106	0.755361910280713	1.52221700896282
GCST90027680	finn-b-N14_ACUTERENFAIL	Acute renal failure || id:finn-b-N14_ACUTERENFAIL	Gut microbiota abundance (k_Bacteria.p_Proteobacteria.c_Betaproteobacteria.o_Burkholderiales.f_Burkholderiales_noname)	Inverse variance weighted	12	0.0405910999015905	0.0877880213239541	0.643811496753226	1.04142617920359	0.876802578580551	1.23695859618295
GCST90027680	finn-b-N14_ACUTERENFAIL	Acute renal failure || id:finn-b-N14_ACUTERENFAIL	Gut microbiota abundance (k_Bacteria.p_Proteobacteria.c_Betaproteobacteria.o_Burkholderiales.f_Burkholderiales_noname)	MR Egger	12	0.348223441536518	0.494627784201572	0.497491736578023	1.4165487302061	0.537274030634439	3.73479861418018
GCST90027680	finn-b-N14_ACUTERENFAIL	Acute renal failure || id:finn-b-N14_ACUTERENFAIL	Gut microbiota abundance (k_Bacteria.p_Proteobacteria.c_Betaproteobacteria.o_Burkholderiales.f_Burkholderiales_noname)	Weighted median	12	0.059291213480733	0.0964015707195962	0.538525623190074	1.06108419777433	0.878397666179677	1.28176533034651
GCST90027680	finn-b-N14_ACUTERENFAIL	Acute renal failure || id:finn-b-N14_ACUTERENFAIL	Gut microbiota abundance (k_Bacteria.p_Proteobacteria.c_Betaproteobacteria.o_Burkholderiales.f_Burkholderiales_noname)	Weighted mode	12	0.0573973715612698	0.137665409118862	0.684747331255641	1.05907657370187	0.80861948059226	1.38710878959108
GCST90027681	finn-b-N14_ACUTERENFAIL	Acute renal failure || id:finn-b-N14_ACUTERENFAIL	Gut microbiota abundance (k_Bacteria.p_Proteobacteria.c_Betaproteobacteria.o_Burkholderiales.f_Oxalobacteraceae)	Inverse variance weighted	10	-0.0615269	0.0889246003606967	0.489000111144048	0.940327618848567	0.789923518322404	1.11936916709008
GCST90027681	finn-b-N14_ACUTERENFAIL	Acute renal failure || id:finn-b-N14_ACUTERENFAIL	Gut microbiota abundance (k_Bacteria.p_Proteobacteria.c_Betaproteobacteria.o_Burkholderiales.f_Oxalobacteraceae)	MR Egger	10	0.486000289311026	0.586264415807756	0.431153842273722	1.62580046657327	0.515262929608396	5.12986090250806
GCST90027681	finn-b-N14_ACUTERENFAIL	Acute renal failure || id:finn-b-N14_ACUTERENFAIL	Gut microbiota abundance (k_Bacteria.p_Proteobacteria.c_Betaproteobacteria.o_Burkholderiales.f_Oxalobacteraceae)	Weighted median	10	-0.050106	0.108571852541263	0.644439049867818	0.951128559704692	0.768813491388447	1.17667750009455
GCST90027681	finn-b-N14_ACUTERENFAIL	Acute renal failure || id:finn-b-N14_ACUTERENFAIL	Gut microbiota abundance (k_Bacteria.p_Proteobacteria.c_Betaproteobacteria.o_Burkholderiales.f_Oxalobacteraceae)	Weighted mode	10	0.00427385729643381	0.141104830559495	0.976497981982068	1.00428300324939	0.761632128701168	1.32424081470352
GCST90027682	finn-b-N14_ACUTERENFAIL	Acute renal failure || id:finn-b-N14_ACUTERENFAIL	Gut microbiota abundance (k_Bacteria.p_Proteobacteria.c_Betaproteobacteria.o_Burkholderiales.f_Sutterellaceae)	Inverse variance weighted	8	-0.125889	0.136709789979908	0.357127925452151	0.881712336746568	0.674461547842222	1.15264783775777
GCST90027682	finn-b-N14_ACUTERENFAIL	Acute renal failure || id:finn-b-N14_ACUTERENFAIL	Gut microbiota abundance (k_Bacteria.p_Proteobacteria.c_Betaproteobacteria.o_Burkholderiales.f_Sutterellaceae)	MR Egger	8	0.0467652784334254	0.521157019939971	0.931419395618684	1.04787602111019	0.37730459228319	2.91023268222928
GCST90027682	finn-b-N14_ACUTERENFAIL	Acute renal failure || id:finn-b-N14_ACUTERENFAIL	Gut microbiota abundance (k_Bacteria.p_Proteobacteria.c_Betaproteobacteria.o_Burkholderiales.f_Sutterellaceae)	Weighted median	8	-0.170284	0.164957180401539	0.301934838477726	0.843425117382036	0.610424763462497	1.16536217272025
GCST90027682	finn-b-N14_ACUTERENFAIL	Acute renal failure || id:finn-b-N14_ACUTERENFAIL	Gut microbiota abundance (k_Bacteria.p_Proteobacteria.c_Betaproteobacteria.o_Burkholderiales.f_Sutterellaceae)	Weighted mode	8	-0.209021	0.237490665590019	0.40799134817021	0.811378363754136	0.509409789737461	1.29234824777834
GCST90027683	finn-b-N14_ACUTERENFAIL	Acute renal failure || id:finn-b-N14_ACUTERENFAIL	Gut microbiota abundance (k_Bacteria.p_Proteobacteria.c_Deltaproteobacteria.o_Desulfovibrionales.f_Desulfovibrionaceae)	Inverse variance weighted	6	0.154213804543584	0.158580303282473	0.330819237723485	1.16674031449352	0.855042939310994	1.59206385887635
GCST90027683	finn-b-N14_ACUTERENFAIL	Acute renal failure || id:finn-b-N14_ACUTERENFAIL	Gut microbiota abundance (k_Bacteria.p_Proteobacteria.c_Deltaproteobacteria.o_Desulfovibrionales.f_Desulfovibrionaceae)	MR Egger	6	0.585436676197612	0.86782989706023	0.536912084255618	1.79577498664309	0.327748110296581	9.8392872493905
GCST90027683	finn-b-N14_ACUTERENFAIL	Acute renal failure || id:finn-b-N14_ACUTERENFAIL	Gut microbiota abundance (k_Bacteria.p_Proteobacteria.c_Deltaproteobacteria.o_Desulfovibrionales.f_Desulfovibrionaceae)	Weighted median	6	0.224294819711005	0.204519213436718	0.272775553394376	1.25143991420081	0.838146109551318	1.86853084564612
GCST90027683	finn-b-N14_ACUTERENFAIL	Acute renal failure || id:finn-b-N14_ACUTERENFAIL	Gut microbiota abundance (k_Bacteria.p_Proteobacteria.c_Deltaproteobacteria.o_Desulfovibrionales.f_Desulfovibrionaceae)	Weighted mode	6	0.287903931239131	0.289437809715912	0.365552031348924	1.33362917786644	0.756241752256204	2.35185
GCST90027684	finn-b-N14_ACUTERENFAIL	Acute renal failure || id:finn-b-N14_ACUTERENFAIL	Gut microbiota abundance (k_Bacteria.p_Proteobacteria.c_Gammaproteobacteria.o_Enterobacteriales.f_Enterobacteriaceae)	Inverse variance weighted	5	-0.0213442	0.164490599534655	0.89675695116106	0.978882007671632	0.709109201732067	1.35128691406447
GCST90027684	finn-b-N14_ACUTERENFAIL	Acute renal failure || id:finn-b-N14_ACUTERENFAIL	Gut microbiota abundance (k_Bacteria.p_Proteobacteria.c_Gammaproteobacteria.o_Enterobacteriales.f_Enterobacteriaceae)	MR Egger	5	-0.413052	0.423582051399497	0.40140978498616	0.661627839875104	0.288438647118716	1.51765861777054
GCST90027684	finn-b-N14_ACUTERENFAIL	Acute renal failure || id:finn-b-N14_ACUTERENFAIL	Gut microbiota abundance (k_Bacteria.p_Proteobacteria.c_Gammaproteobacteria.o_Enterobacteriales.f_Enterobacteriaceae)	Weighted median	5	-0.0870902	0.200324823627813	0.663747404588322	0.916594368969083	0.618952401764752	1.35736647087953
GCST90027684	finn-b-N14_ACUTERENFAIL	Acute renal failure || id:finn-b-N14_ACUTERENFAIL	Gut microbiota abundance (k_Bacteria.p_Proteobacteria.c_Gammaproteobacteria.o_Enterobacteriales.f_Enterobacteriaceae)	Weighted mode	5	-0.145404	0.24677653649204	0.587388543582928	0.864673300713729	0.533079056618802	1.40253102740409
GCST90027685	finn-b-N14_ACUTERENFAIL	Acute renal failure || id:finn-b-N14_ACUTERENFAIL	Gut microbiota abundance (k_Bacteria.p_Proteobacteria.c_Gammaproteobacteria.o_Pasteurellales.f_Pasteurellaceae)	Inverse variance weighted	3	0.0507070899455125	0.151485839355517	0.737827598888754	1.05201470246549	0.781761825975742	1.41569324240437
GCST90027685	finn-b-N14_ACUTERENFAIL	Acute renal failure || id:finn-b-N14_ACUTERENFAIL	Gut microbiota abundance (k_Bacteria.p_Proteobacteria.c_Gammaproteobacteria.o_Pasteurellales.f_Pasteurellaceae)	MR Egger	3	-1.36153	0.927862416425965	0.380821580391868	0.256269627953568	0.0415800210306055	1.57946341977845
GCST90027685	finn-b-N14_ACUTERENFAIL	Acute renal failure || id:finn-b-N14_ACUTERENFAIL	Gut microbiota abundance (k_Bacteria.p_Proteobacteria.c_Gammaproteobacteria.o_Pasteurellales.f_Pasteurellaceae)	Weighted median	3	-0.0275301	0.176086081363327	0.875761247364775	0.97284535793531	0.688900202688683	1.37382466540509
GCST90027685	finn-b-N14_ACUTERENFAIL	Acute renal failure || id:finn-b-N14_ACUTERENFAIL	Gut microbiota abundance (k_Bacteria.p_Proteobacteria.c_Gammaproteobacteria.o_Pasteurellales.f_Pasteurellaceae)	Weighted mode	3	-0.133196	0.246489509020527	0.643067858546817	0.875293398078161	0.539930109625308	1.41895871162082
GCST90027686	finn-b-N14_ACUTERENFAIL	Acute renal failure || id:finn-b-N14_ACUTERENFAIL	Gut microbiota abundance (k_Bacteria.p_Verrucomicrobia.c_Verrucomicrobiae.o_Verrucomicrobiales.f_Verrucomicrobiaceae)	Inverse variance weighted	15	0.181365841009676	0.0863210339512153	0.0356355273619615	1.19885368891991	1.01225105125776	1.4198554455943
GCST90027686	finn-b-N14_ACUTERENFAIL	Acute renal failure || id:finn-b-N14_ACUTERENFAIL	Gut microbiota abundance (k_Bacteria.p_Verrucomicrobia.c_Verrucomicrobiae.o_Verrucomicrobiales.f_Verrucomicrobiaceae)	MR Egger	15	0.571636482863155	0.42381095743961	0.200428515286703	1.77116315922994	0.771797558152258	4.0645618834603
GCST90027686	finn-b-N14_ACUTERENFAIL	Acute renal failure || id:finn-b-N14_ACUTERENFAIL	Gut microbiota abundance (k_Bacteria.p_Verrucomicrobia.c_Verrucomicrobiae.o_Verrucomicrobiales.f_Verrucomicrobiaceae)	Weighted median	15	0.160671365004501	0.117238148986749	0.170540236720565	1.17429898965104	0.933218973852289	1.47765760848505
GCST90027686	finn-b-N14_ACUTERENFAIL	Acute renal failure || id:finn-b-N14_ACUTERENFAIL	Gut microbiota abundance (k_Bacteria.p_Verrucomicrobia.c_Verrucomicrobiae.o_Verrucomicrobiales.f_Verrucomicrobiaceae)	Weighted mode	15	0.206368603950477	0.198743564570103	0.316701871823953	1.22920621076538	0.832627610817905	1.81467427809649
GCST90027687	finn-b-N14_ACUTERENFAIL	Acute renal failure || id:finn-b-N14_ACUTERENFAIL	Gut microbiota abundance (k_Bacteria.p_Actinobacteria.c_Actinobacteria.o_Actinomycetales.f_Micrococcaceae.g_Rothia)	Inverse variance weighted	6	-0.15936	0.0777010846014085	0.0402733406631238	0.852689486245262	0.732234874937809	0.992959205903654
GCST90027687	finn-b-N14_ACUTERENFAIL	Acute renal failure || id:finn-b-N14_ACUTERENFAIL	Gut microbiota abundance (k_Bacteria.p_Actinobacteria.c_Actinobacteria.o_Actinomycetales.f_Micrococcaceae.g_Rothia)	MR Egger	6	0.2565098083316	0.334548260612255	0.485988745526251	1.2924114421375	0.670853308289661	2.48985480898415
GCST90027687	finn-b-N14_ACUTERENFAIL	Acute renal failure || id:finn-b-N14_ACUTERENFAIL	Gut microbiota abundance (k_Bacteria.p_Actinobacteria.c_Actinobacteria.o_Actinomycetales.f_Micrococcaceae.g_Rothia)	Weighted median	6	-0.13579	0.101551538752095	0.181171324706008	0.873025623366144	0.715458710683173	1.06529
GCST90027687	finn-b-N14_ACUTERENFAIL	Acute renal failure || id:finn-b-N14_ACUTERENFAIL	Gut microbiota abundance (k_Bacteria.p_Actinobacteria.c_Actinobacteria.o_Actinomycetales.f_Micrococcaceae.g_Rothia)	Weighted mode	6	-0.0910802	0.146076317175929	0.560285935861889	0.91294449423116	0.685648771802195	1.21558979440196
GCST90027688	finn-b-N14_ACUTERENFAIL	Acute renal failure || id:finn-b-N14_ACUTERENFAIL	Gut microbiota abundance (k_Bacteria.p_Actinobacteria.c_Actinobacteria.o_Bifidobacteriales.f_Bifidobacteriaceae.g_Bifidobacterium)	Inverse variance weighted	11	-0.0799314	0.105864878586014	0.450229499202203	0.923179655034679	0.750191641613637	1.13605727949296
GCST90027688	finn-b-N14_ACUTERENFAIL	Acute renal failure || id:finn-b-N14_ACUTERENFAIL	Gut microbiota abundance (k_Bacteria.p_Actinobacteria.c_Actinobacteria.o_Bifidobacteriales.f_Bifidobacteriaceae.g_Bifidobacterium)	MR Egger	11	-0.18043	0.375242436347144	0.642106818229618	0.834911246713739	0.400154311954512	1.74201993846897
GCST90027688	finn-b-N14_ACUTERENFAIL	Acute renal failure || id:finn-b-N14_ACUTERENFAIL	Gut microbiota abundance (k_Bacteria.p_Actinobacteria.c_Actinobacteria.o_Bifidobacteriales.f_Bifidobacteriaceae.g_Bifidobacterium)	Weighted median	11	-0.131676	0.136524887352117	0.334803582401163	0.876624975843861	0.67081306069842	1.14558197103848
GCST90027688	finn-b-N14_ACUTERENFAIL	Acute renal failure || id:finn-b-N14_ACUTERENFAIL	Gut microbiota abundance (k_Bacteria.p_Actinobacteria.c_Actinobacteria.o_Bifidobacteriales.f_Bifidobacteriaceae.g_Bifidobacterium)	Weighted mode	11	-0.164549	0.169492768345507	0.354527125004227	0.848275972588447	0.608501998217724	1.18253042352937
GCST90027689	finn-b-N14_ACUTERENFAIL	Acute renal failure || id:finn-b-N14_ACUTERENFAIL	Gut microbiota abundance (k_Bacteria.p_Actinobacteria.c_Actinobacteria.o_Coriobacteriales.f_Coriobacteriaceae.g_Adlercreutzia)	Inverse variance weighted	7	-0.0177696	0.117242102251138	0.879531076100616	0.9823873038499	0.780700125041087	1.23617863480512
GCST90027689	finn-b-N14_ACUTERENFAIL	Acute renal failure || id:finn-b-N14_ACUTERENFAIL	Gut microbiota abundance (k_Bacteria.p_Actinobacteria.c_Actinobacteria.o_Coriobacteriales.f_Coriobacteriaceae.g_Adlercreutzia)	MR Egger	7	-0.380017	0.445229903933039	0.432343750876447	0.683849654640707	0.285741477896725	1.6366204640449
GCST90027689	finn-b-N14_ACUTERENFAIL	Acute renal failure || id:finn-b-N14_ACUTERENFAIL	Gut microbiota abundance (k_Bacteria.p_Actinobacteria.c_Actinobacteria.o_Coriobacteriales.f_Coriobacteriaceae.g_Adlercreutzia)	Weighted median	7	-0.0913579	0.149834305084327	0.542043261409328	0.912691012516184	0.680428096914498	1.22423645952482
GCST90027689	finn-b-N14_ACUTERENFAIL	Acute renal failure || id:finn-b-N14_ACUTERENFAIL	Gut microbiota abundance (k_Bacteria.p_Actinobacteria.c_Actinobacteria.o_Coriobacteriales.f_Coriobacteriaceae.g_Adlercreutzia)	Weighted mode	7	-0.130378	0.233310910911691	0.596510371195184	0.877763585310601	0.555621833335241	1.38667861029221
GCST90027690	finn-b-N14_ACUTERENFAIL	Acute renal failure || id:finn-b-N14_ACUTERENFAIL	Gut microbiota abundance (k_Bacteria.p_Actinobacteria.c_Actinobacteria.o_Coriobacteriales.f_Coriobacteriaceae.g_Collinsella)	Inverse variance weighted	8	-0.0224464	0.123283828325764	0.855527042437228	0.977803641825932	0.767910024840726	1.24506769157801
GCST90027690	finn-b-N14_ACUTERENFAIL	Acute renal failure || id:finn-b-N14_ACUTERENFAIL	Gut microbiota abundance (k_Bacteria.p_Actinobacteria.c_Actinobacteria.o_Coriobacteriales.f_Coriobacteriaceae.g_Collinsella)	MR Egger	8	0.62768713186523	0.76029377935548	0.440623007850832	1.87327293172308	0.422110278480552	8.3133523527503
GCST90027690	finn-b-N14_ACUTERENFAIL	Acute renal failure || id:finn-b-N14_ACUTERENFAIL	Gut microbiota abundance (k_Bacteria.p_Actinobacteria.c_Actinobacteria.o_Coriobacteriales.f_Coriobacteriaceae.g_Collinsella)	Weighted median	8	-0.0512425	0.166458669492106	0.758204865513227	0.950048288536806	0.685572202125463	1.31655243277576
GCST90027690	finn-b-N14_ACUTERENFAIL	Acute renal failure || id:finn-b-N14_ACUTERENFAIL	Gut microbiota abundance (k_Bacteria.p_Actinobacteria.c_Actinobacteria.o_Coriobacteriales.f_Coriobacteriaceae.g_Collinsella)	Weighted mode	8	-0.171845	0.270724865521601	0.545764512628524	0.842109535072332	0.495362272497626	1.43157545180863
GCST90027691	finn-b-N14_ACUTERENFAIL	Acute renal failure || id:finn-b-N14_ACUTERENFAIL	Gut microbiota abundance (k_Bacteria.p_Actinobacteria.c_Actinobacteria.o_Coriobacteriales.f_Coriobacteriaceae.g_Eggerthella)	Inverse variance weighted	5	0.116008252369971	0.0899946946660076	0.197378420803857	1.12300513954891	0.941405460926324	1.33963589101376
GCST90027691	finn-b-N14_ACUTERENFAIL	Acute renal failure || id:finn-b-N14_ACUTERENFAIL	Gut microbiota abundance (k_Bacteria.p_Actinobacteria.c_Actinobacteria.o_Coriobacteriales.f_Coriobacteriaceae.g_Eggerthella)	MR Egger	5	0.287395294389987	0.358836329303597	0.481745172743394	1.33295101740681	0.65973046677643	2.69315804602359
GCST90027691	finn-b-N14_ACUTERENFAIL	Acute renal failure || id:finn-b-N14_ACUTERENFAIL	Gut microbiota abundance (k_Bacteria.p_Actinobacteria.c_Actinobacteria.o_Coriobacteriales.f_Coriobacteriaceae.g_Eggerthella)	Weighted median	5	0.182187882038649	0.119434222062471	0.127153265164923	1.19983960101452	0.949420772777523	1.51630879525745
GCST90027691	finn-b-N14_ACUTERENFAIL	Acute renal failure || id:finn-b-N14_ACUTERENFAIL	Gut microbiota abundance (k_Bacteria.p_Actinobacteria.c_Actinobacteria.o_Coriobacteriales.f_Coriobacteriaceae.g_Eggerthella)	Weighted mode	5	0.204904477047709	0.154770425278743	0.256117416695344	1.22740781374514	0.906245030423754	1.66238698218095
GCST90027692	finn-b-N14_ACUTERENFAIL	Acute renal failure || id:finn-b-N14_ACUTERENFAIL	Gut microbiota abundance (k_Bacteria.p_Actinobacteria.c_Actinobacteria.o_Coriobacteriales.f_Coriobacteriaceae.g_Gordonibacter)	Inverse variance weighted	4	0.0314083649883434	0.0682014899294044	0.645140758665832	1.03190681247028	0.902788876457992	1.17949134885261
GCST90027692	finn-b-N14_ACUTERENFAIL	Acute renal failure || id:finn-b-N14_ACUTERENFAIL	Gut microbiota abundance (k_Bacteria.p_Actinobacteria.c_Actinobacteria.o_Coriobacteriales.f_Coriobacteriaceae.g_Gordonibacter)	MR Egger	4	-0.31029	0.369488571465705	0.489419665942292	0.733234449768917	0.355408524217999	1.51271768033947
GCST90027692	finn-b-N14_ACUTERENFAIL	Acute renal failure || id:finn-b-N14_ACUTERENFAIL	Gut microbiota abundance (k_Bacteria.p_Actinobacteria.c_Actinobacteria.o_Coriobacteriales.f_Coriobacteriaceae.g_Gordonibacter)	Weighted median	4	-0.000719553	0.0856027796208439	0.993293280836869	0.999280705397982	0.844930417241525	1.1818274118249
GCST90027692	finn-b-N14_ACUTERENFAIL	Acute renal failure || id:finn-b-N14_ACUTERENFAIL	Gut microbiota abundance (k_Bacteria.p_Actinobacteria.c_Actinobacteria.o_Coriobacteriales.f_Coriobacteriaceae.g_Gordonibacter)	Weighted mode	4	-0.00592062	0.101863387539626	0.957305416187272	0.994096871632655	0.814180770966325	1.21377048615007
GCST90027693	finn-b-N14_ACUTERENFAIL	Acute renal failure || id:finn-b-N14_ACUTERENFAIL	Gut microbiota abundance (k_Bacteria.p_Bacteroidetes.c_Bacteroidia.o_Bacteroidales.f_Bacteroidaceae.g_Bacteroides)	Inverse variance weighted	14	0.00695588526462503	0.136803533452392	0.959448393978384	1.00698013362486	0.770143020631664	1.31665023554128
GCST90027693	finn-b-N14_ACUTERENFAIL	Acute renal failure || id:finn-b-N14_ACUTERENFAIL	Gut microbiota abundance (k_Bacteria.p_Bacteroidetes.c_Bacteroidia.o_Bacteroidales.f_Bacteroidaceae.g_Bacteroides)	MR Egger	14	-1.01137	0.494953862855146	0.063612588649768	0.363720481878998	0.137865158413193	0.959579566447086
GCST90027693	finn-b-N14_ACUTERENFAIL	Acute renal failure || id:finn-b-N14_ACUTERENFAIL	Gut microbiota abundance (k_Bacteria.p_Bacteroidetes.c_Bacteroidia.o_Bacteroidales.f_Bacteroidaceae.g_Bacteroides)	Weighted median	14	-0.162482	0.159939865152956	0.309678656816352	0.850031088402757	0.621285542913323	1.16299640236757
GCST90027693	finn-b-N14_ACUTERENFAIL	Acute renal failure || id:finn-b-N14_ACUTERENFAIL	Gut microbiota abundance (k_Bacteria.p_Bacteroidetes.c_Bacteroidia.o_Bacteroidales.f_Bacteroidaceae.g_Bacteroides)	Weighted mode	14	-0.397687	0.369182675282297	0.300970792049775	0.671872248620322	0.325860759711802	1.38529
GCST90027694	finn-b-N14_ACUTERENFAIL	Acute renal failure || id:finn-b-N14_ACUTERENFAIL	Gut microbiota abundance (k_Bacteria.p_Bacteroidetes.c_Bacteroidia.o_Bacteroidales.f_Bacteroidales_noname.g_Bacteroidales_noname)	Inverse variance weighted	8	0.0302406669574094	0.134954820628545	0.82269510781896	1.03070256015561	0.791147558785919	1.3427934595938
GCST90027694	finn-b-N14_ACUTERENFAIL	Acute renal failure || id:finn-b-N14_ACUTERENFAIL	Gut microbiota abundance (k_Bacteria.p_Bacteroidetes.c_Bacteroidia.o_Bacteroidales.f_Bacteroidales_noname.g_Bacteroidales_noname)	MR Egger	8	-0.652674	0.612260632252581	0.327425246569932	0.520651624266594	0.156812419605283	1.72867757881538
GCST90027694	finn-b-N14_ACUTERENFAIL	Acute renal failure || id:finn-b-N14_ACUTERENFAIL	Gut microbiota abundance (k_Bacteria.p_Bacteroidetes.c_Bacteroidia.o_Bacteroidales.f_Bacteroidales_noname.g_Bacteroidales_noname)	Weighted median	8	-0.0963326	0.177583948737153	0.587500240528033	0.908161953155238	0.641210749771012	1.2862512574115
GCST90027694	finn-b-N14_ACUTERENFAIL	Acute renal failure || id:finn-b-N14_ACUTERENFAIL	Gut microbiota abundance (k_Bacteria.p_Bacteroidetes.c_Bacteroidia.o_Bacteroidales.f_Bacteroidales_noname.g_Bacteroidales_noname)	Weighted mode	8	-0.145112	0.261857499844094	0.59671736502076	0.864925415945824	0.517703445445768	1.44502800151331
GCST90027695	finn-b-N14_ACUTERENFAIL	Acute renal failure || id:finn-b-N14_ACUTERENFAIL	Gut microbiota abundance (k_Bacteria.p_Bacteroidetes.c_Bacteroidia.o_Bacteroidales.f_Porphyromonadaceae.g_Barnesiella)	Inverse variance weighted	14	0.0586083470578135	0.094047600950021	0.533167898125264	1.06035986634274	0.881857367589052	1.27499421955767
GCST90027695	finn-b-N14_ACUTERENFAIL	Acute renal failure || id:finn-b-N14_ACUTERENFAIL	Gut microbiota abundance (k_Bacteria.p_Bacteroidetes.c_Bacteroidia.o_Bacteroidales.f_Porphyromonadaceae.g_Barnesiella)	MR Egger	14	-0.0029604	0.326719097804522	0.992919366847532	0.997043977585598	0.525539548984106	1.89157351746667
GCST90027695	finn-b-N14_ACUTERENFAIL	Acute renal failure || id:finn-b-N14_ACUTERENFAIL	Gut microbiota abundance (k_Bacteria.p_Bacteroidetes.c_Bacteroidia.o_Bacteroidales.f_Porphyromonadaceae.g_Barnesiella)	Weighted median	14	0.123000666891606	0.126653185739227	0.331467984111736	1.13088517512507	0.882285501809776	1.44953223950108
GCST90027695	finn-b-N14_ACUTERENFAIL	Acute renal failure || id:finn-b-N14_ACUTERENFAIL	Gut microbiota abundance (k_Bacteria.p_Bacteroidetes.c_Bacteroidia.o_Bacteroidales.f_Porphyromonadaceae.g_Barnesiella)	Weighted mode	14	-0.170511	0.238468193946675	0.487236862745636	0.843234071056085	0.528396486699792	1.3456631837785
GCST90027696	finn-b-N14_ACUTERENFAIL	Acute renal failure || id:finn-b-N14_ACUTERENFAIL	Gut microbiota abundance (k_Bacteria.p_Bacteroidetes.c_Bacteroidia.o_Bacteroidales.f_Porphyromonadaceae.g_Coprobacter)	Inverse variance weighted	7	0.160672695859299	0.0996250442750013	0.106793584667692	1.17430055247352	0.965999086019451	1.42751872905173
GCST90027696	finn-b-N14_ACUTERENFAIL	Acute renal failure || id:finn-b-N14_ACUTERENFAIL	Gut microbiota abundance (k_Bacteria.p_Bacteroidetes.c_Bacteroidia.o_Bacteroidales.f_Porphyromonadaceae.g_Coprobacter)	MR Egger	7	0.640798261837104	0.601225533326104	0.3352429392226	1.89799537201614	0.584146317726817	6.16692483180112
GCST90027696	finn-b-N14_ACUTERENFAIL	Acute renal failure || id:finn-b-N14_ACUTERENFAIL	Gut microbiota abundance (k_Bacteria.p_Bacteroidetes.c_Bacteroidia.o_Bacteroidales.f_Porphyromonadaceae.g_Coprobacter)	Weighted median	7	0.024437976265261	0.130846110246242	0.851841878844994	1.02473903099427	0.792929947515574	1.32431633454283
GCST90027696	finn-b-N14_ACUTERENFAIL	Acute renal failure || id:finn-b-N14_ACUTERENFAIL	Gut microbiota abundance (k_Bacteria.p_Bacteroidetes.c_Bacteroidia.o_Bacteroidales.f_Porphyromonadaceae.g_Coprobacter)	Weighted mode	7	-0.00693837	0.191823281741648	0.972319684793628	0.99308564953154	0.681872903121188	1.44633861059911
GCST90027697	finn-b-N14_ACUTERENFAIL	Acute renal failure || id:finn-b-N14_ACUTERENFAIL	Gut microbiota abundance (k_Bacteria.p_Bacteroidetes.c_Bacteroidia.o_Bacteroidales.f_Porphyromonadaceae.g_Odoribacter)	Inverse variance weighted	10	-0.183307	0.131625390916509	0.163729119623423	0.832512873590079	0.643204631986609	1.07753839171301
GCST90027697	finn-b-N14_ACUTERENFAIL	Acute renal failure || id:finn-b-N14_ACUTERENFAIL	Gut microbiota abundance (k_Bacteria.p_Bacteroidetes.c_Bacteroidia.o_Bacteroidales.f_Porphyromonadaceae.g_Odoribacter)	MR Egger	10	0.121217173971313	0.568641623730767	0.836526599163563	1.12887004693915	0.370344950675799	3.44097463878199
GCST90027697	finn-b-N14_ACUTERENFAIL	Acute renal failure || id:finn-b-N14_ACUTERENFAIL	Gut microbiota abundance (k_Bacteria.p_Bacteroidetes.c_Bacteroidia.o_Bacteroidales.f_Porphyromonadaceae.g_Odoribacter)	Weighted median	10	-0.194471	0.168194766268327	0.247588787607119	0.823269939838562	0.592068536889717	1.14475495928614
GCST90027697	finn-b-N14_ACUTERENFAIL	Acute renal failure || id:finn-b-N14_ACUTERENFAIL	Gut microbiota abundance (k_Bacteria.p_Bacteroidetes.c_Bacteroidia.o_Bacteroidales.f_Porphyromonadaceae.g_Odoribacter)	Weighted mode	10	-0.37009	0.286337859006975	0.228381813703721	0.690672321706804	0.394036403154683	1.21061976038951
GCST90027698	finn-b-N14_ACUTERENFAIL	Acute renal failure || id:finn-b-N14_ACUTERENFAIL	Gut microbiota abundance (k_Bacteria.p_Bacteroidetes.c_Bacteroidia.o_Bacteroidales.f_Porphyromonadaceae.g_Parabacteroides)	Inverse variance weighted	12	-0.225654	0.119084536765199	0.0581048818624571	0.797994175754978	0.631877538269713	1.00778183425006
GCST90027698	finn-b-N14_ACUTERENFAIL	Acute renal failure || id:finn-b-N14_ACUTERENFAIL	Gut microbiota abundance (k_Bacteria.p_Bacteroidetes.c_Bacteroidia.o_Bacteroidales.f_Porphyromonadaceae.g_Parabacteroides)	MR Egger	12	-0.981432	0.630724696105897	0.150753494875367	0.374774150409228	0.108864411269297	1.29018898074518
GCST90027698	finn-b-N14_ACUTERENFAIL	Acute renal failure || id:finn-b-N14_ACUTERENFAIL	Gut microbiota abundance (k_Bacteria.p_Bacteroidetes.c_Bacteroidia.o_Bacteroidales.f_Porphyromonadaceae.g_Parabacteroides)	Weighted median	12	-0.337572	0.165543259707037	0.0414322052742168	0.71350040560749	0.515799547602078	0.986978044414249
GCST90027698	finn-b-N14_ACUTERENFAIL	Acute renal failure || id:finn-b-N14_ACUTERENFAIL	Gut microbiota abundance (k_Bacteria.p_Bacteroidetes.c_Bacteroidia.o_Bacteroidales.f_Porphyromonadaceae.g_Parabacteroides)	Weighted mode	12	-0.393971	0.260744776260072	0.158983720134543	0.674373499405815	0.404529372975891	1.12421902359102
GCST90027699	finn-b-N14_ACUTERENFAIL	Acute renal failure || id:finn-b-N14_ACUTERENFAIL	Gut microbiota abundance (k_Bacteria.p_Bacteroidetes.c_Bacteroidia.o_Bacteroidales.f_Prevotellaceae.g_Paraprevotella)	Inverse variance weighted	10	0.0803440605209313	0.0908145526790834	0.37631592642428	1.08365984811362	0.906964052798562	1.29477972449968
GCST90027699	finn-b-N14_ACUTERENFAIL	Acute renal failure || id:finn-b-N14_ACUTERENFAIL	Gut microbiota abundance (k_Bacteria.p_Bacteroidetes.c_Bacteroidia.o_Bacteroidales.f_Prevotellaceae.g_Paraprevotella)	MR Egger	10	-0.011922	0.379692740648546	0.975720493970407	0.988148779267848	0.469484601776924	2.0798083819424
GCST90027699	finn-b-N14_ACUTERENFAIL	Acute renal failure || id:finn-b-N14_ACUTERENFAIL	Gut microbiota abundance (k_Bacteria.p_Bacteroidetes.c_Bacteroidia.o_Bacteroidales.f_Prevotellaceae.g_Paraprevotella)	Weighted median	10	0.0951268658089923	0.118769133413828	0.423166790865799	1.09979837308622	0.871394361726219	1.38807010300936
GCST90027699	finn-b-N14_ACUTERENFAIL	Acute renal failure || id:finn-b-N14_ACUTERENFAIL	Gut microbiota abundance (k_Bacteria.p_Bacteroidetes.c_Bacteroidia.o_Bacteroidales.f_Prevotellaceae.g_Paraprevotella)	Weighted mode	10	0.107658972201666	0.157922156438788	0.51257434134218	1.11366788891111	0.817202420239702	1.51768538133787
GCST90027700	finn-b-N14_ACUTERENFAIL	Acute renal failure || id:finn-b-N14_ACUTERENFAIL	Gut microbiota abundance (k_Bacteria.p_Bacteroidetes.c_Bacteroidia.o_Bacteroidales.f_Prevotellaceae.g_Prevotella)	Inverse variance weighted	7	-0.0205491	0.149649128103276	0.890781521386631	0.979660568963312	0.730620272987935	1.31358910485279
GCST90027700	finn-b-N14_ACUTERENFAIL	Acute renal failure || id:finn-b-N14_ACUTERENFAIL	Gut microbiota abundance (k_Bacteria.p_Bacteroidetes.c_Bacteroidia.o_Bacteroidales.f_Prevotellaceae.g_Prevotella)	MR Egger	7	1.00089053519004	0.575428379841275	0.14245814380278	2.72070363227445	0.880778512507357	8.4041880558588
GCST90027700	finn-b-N14_ACUTERENFAIL	Acute renal failure || id:finn-b-N14_ACUTERENFAIL	Gut microbiota abundance (k_Bacteria.p_Bacteroidetes.c_Bacteroidia.o_Bacteroidales.f_Prevotellaceae.g_Prevotella)	Weighted median	7	0.118253830041185	0.190875809113598	0.535565401759477	1.12552976837911	0.774248222562012	1.63619007779648
GCST90027700	finn-b-N14_ACUTERENFAIL	Acute renal failure || id:finn-b-N14_ACUTERENFAIL	Gut microbiota abundance (k_Bacteria.p_Bacteroidetes.c_Bacteroidia.o_Bacteroidales.f_Prevotellaceae.g_Prevotella)	Weighted mode	7	0.239106611460167	0.334976562780575	0.502159088111569	1.27011393806755	0.658726105948221	2.44895321607348
GCST90027701	finn-b-N14_ACUTERENFAIL	Acute renal failure || id:finn-b-N14_ACUTERENFAIL	Gut microbiota abundance (k_Bacteria.p_Bacteroidetes.c_Bacteroidia.o_Bacteroidales.f_Rikenellaceae.g_Alistipes)	Inverse variance weighted	11	0.0875708831042032	0.152284866784484	0.565259833652135	1.09151963200071	0.809849010247566	1.47115708232915
GCST90027701	finn-b-N14_ACUTERENFAIL	Acute renal failure || id:finn-b-N14_ACUTERENFAIL	Gut microbiota abundance (k_Bacteria.p_Bacteroidetes.c_Bacteroidia.o_Bacteroidales.f_Rikenellaceae.g_Alistipes)	MR Egger	11	0.927371724968714	0.558946188803846	0.131460303521448	2.52785653674432	0.845216217982859	7.56026509478378
GCST90027701	finn-b-N14_ACUTERENFAIL	Acute renal failure || id:finn-b-N14_ACUTERENFAIL	Gut microbiota abundance (k_Bacteria.p_Bacteroidetes.c_Bacteroidia.o_Bacteroidales.f_Rikenellaceae.g_Alistipes)	Weighted median	11	-0.108872	0.179926127790016	0.545116382956199	0.896844970392704	0.630320112507465	1.27606732667786
GCST90027701	finn-b-N14_ACUTERENFAIL	Acute renal failure || id:finn-b-N14_ACUTERENFAIL	Gut microbiota abundance (k_Bacteria.p_Bacteroidetes.c_Bacteroidia.o_Bacteroidales.f_Rikenellaceae.g_Alistipes)	Weighted mode	11	-0.324966	0.336036668247542	0.356321627789333	0.722551687898283	0.373963084503253	1.39607614579967
GCST90027702	finn-b-N14_ACUTERENFAIL	Acute renal failure || id:finn-b-N14_ACUTERENFAIL	Gut microbiota abundance (k_Bacteria.p_Firmicutes.c_Bacilli.o_Lactobacillales.f_Lactobacillaceae.g_Lactobacillus)	Inverse variance weighted	11	-0.0353082	0.056337220300995	0.530836718006676	0.965307877386473	0.864391803760389	1.07800570770183
GCST90027702	finn-b-N14_ACUTERENFAIL	Acute renal failure || id:finn-b-N14_ACUTERENFAIL	Gut microbiota abundance (k_Bacteria.p_Firmicutes.c_Bacilli.o_Lactobacillales.f_Lactobacillaceae.g_Lactobacillus)	MR Egger	11	0.148315588097523	0.234440305542142	0.542707715292348	1.1598788825794	0.732576570267951	1.83642103345124
GCST90027702	finn-b-N14_ACUTERENFAIL	Acute renal failure || id:finn-b-N14_ACUTERENFAIL	Gut microbiota abundance (k_Bacteria.p_Firmicutes.c_Bacilli.o_Lactobacillales.f_Lactobacillaceae.g_Lactobacillus)	Weighted median	11	-0.0436885	0.0768653344947834	0.569778581111056	0.957252060450694	0.82337412743143	1.11289810635131
GCST90027702	finn-b-N14_ACUTERENFAIL	Acute renal failure || id:finn-b-N14_ACUTERENFAIL	Gut microbiota abundance (k_Bacteria.p_Firmicutes.c_Bacilli.o_Lactobacillales.f_Lactobacillaceae.g_Lactobacillus)	Weighted mode	11	-0.023417	0.109905927252163	0.83555767180485	0.97685502381226	0.787546671609773	1.21166880890594
GCST90027703	finn-b-N14_ACUTERENFAIL	Acute renal failure || id:finn-b-N14_ACUTERENFAIL	Gut microbiota abundance (k_Bacteria.p_Firmicutes.c_Bacilli.o_Lactobacillales.f_Streptococcaceae.g_Streptococcus)	Inverse variance weighted	8	-0.0743153	0.0979533010778306	0.448043514194642	0.92837893854159	0.766206348763429	1.12487641862874
GCST90027703	finn-b-N14_ACUTERENFAIL	Acute renal failure || id:finn-b-N14_ACUTERENFAIL	Gut microbiota abundance (k_Bacteria.p_Firmicutes.c_Bacilli.o_Lactobacillales.f_Streptococcaceae.g_Streptococcus)	MR Egger	8	0.440364253772329	0.572162968486219	0.470713358140133	1.55327290099274	0.506072588494522	4.76741234322851
GCST90027703	finn-b-N14_ACUTERENFAIL	Acute renal failure || id:finn-b-N14_ACUTERENFAIL	Gut microbiota abundance (k_Bacteria.p_Firmicutes.c_Bacilli.o_Lactobacillales.f_Streptococcaceae.g_Streptococcus)	Weighted median	8	-0.105727	0.128842723296074	0.411880624644598	0.899670337739077	0.698892309821133	1.15812794794479
GCST90027703	finn-b-N14_ACUTERENFAIL	Acute renal failure || id:finn-b-N14_ACUTERENFAIL	Gut microbiota abundance (k_Bacteria.p_Firmicutes.c_Bacilli.o_Lactobacillales.f_Streptococcaceae.g_Streptococcus)	Weighted mode	8	-0.140169	0.183021660065286	0.468791809685481	0.869211259728006	0.60720335334226	1.2442754307585
GCST90027704	finn-b-N14_ACUTERENFAIL	Acute renal failure || id:finn-b-N14_ACUTERENFAIL	Gut microbiota abundance (k_Bacteria.p_Firmicutes.c_Clostridia.o_Clostridiales.f_Clostridiaceae.g_Clostridium)	Inverse variance weighted	11	0.0250393223742851	0.0976871269160767	0.797702506390059	1.02535543914207	0.846684244712922	1.24173064887335
GCST90027704	finn-b-N14_ACUTERENFAIL	Acute renal failure || id:finn-b-N14_ACUTERENFAIL	Gut microbiota abundance (k_Bacteria.p_Firmicutes.c_Clostridia.o_Clostridiales.f_Clostridiaceae.g_Clostridium)	MR Egger	11	0.0987101925846066	0.410727461095232	0.815459171840891	1.10374637931805	0.493458937053593	2.46880941529163
GCST90027704	finn-b-N14_ACUTERENFAIL	Acute renal failure || id:finn-b-N14_ACUTERENFAIL	Gut microbiota abundance (k_Bacteria.p_Firmicutes.c_Clostridia.o_Clostridiales.f_Clostridiaceae.g_Clostridium)	Weighted median	11	0.0805424713732293	0.10882188895835	0.459220410521906	1.08387487931924	0.87568535970463	1.34156034584792
GCST90027704	finn-b-N14_ACUTERENFAIL	Acute renal failure || id:finn-b-N14_ACUTERENFAIL	Gut microbiota abundance (k_Bacteria.p_Firmicutes.c_Clostridia.o_Clostridiales.f_Clostridiaceae.g_Clostridium)	Weighted mode	11	0.159171122327018	0.185288076745689	0.410434147104628	1.17253857704388	0.815467665109103	1.68596104233287
GCST90027705	finn-b-N14_ACUTERENFAIL	Acute renal failure || id:finn-b-N14_ACUTERENFAIL	Gut microbiota abundance (k_Bacteria.p_Firmicutes.c_Clostridia.o_Clostridiales.f_Clostridiales_noname.g_Flavonifractor)	Inverse variance weighted (multiplicative random effects)	5	0.0542117426360513	0.156999159409067	0.729869167980729	1.05570811691002	0.776074615205753	1.43609854809414
GCST90027705	finn-b-N14_ACUTERENFAIL	Acute renal failure || id:finn-b-N14_ACUTERENFAIL	Gut microbiota abundance (k_Bacteria.p_Firmicutes.c_Clostridia.o_Clostridiales.f_Clostridiales_noname.g_Flavonifractor)	MR Egger	5	-1.17385	2.05237251987972	0.607405443536457	0.309175729648665	0.00553593059190341	17.2671297475423
GCST90027705	finn-b-N14_ACUTERENFAIL	Acute renal failure || id:finn-b-N14_ACUTERENFAIL	Gut microbiota abundance (k_Bacteria.p_Firmicutes.c_Clostridia.o_Clostridiales.f_Clostridiales_noname.g_Flavonifractor)	Weighted median	5	-0.0542159	0.140544118770636	0.699676788328703	0.947227625127402	0.719152155227966	1.24763607712485
GCST90027705	finn-b-N14_ACUTERENFAIL	Acute renal failure || id:finn-b-N14_ACUTERENFAIL	Gut microbiota abundance (k_Bacteria.p_Firmicutes.c_Clostridia.o_Clostridiales.f_Clostridiales_noname.g_Flavonifractor)	Weighted mode	5	-0.122113	0.190317407998419	0.556034882465369	0.885048305734239	0.609488515708469	1.28519321249643
GCST90027706	finn-b-N14_ACUTERENFAIL	Acute renal failure || id:finn-b-N14_ACUTERENFAIL	Gut microbiota abundance (k_Bacteria.p_Firmicutes.c_Clostridia.o_Clostridiales.f_Clostridiales_noname.g_Pseudoflavonifractor)	Inverse variance weighted	9	-0.0268297	0.0908778782640631	0.76781968540339	0.97352702136989	0.81468777359667	1.16333507394274
GCST90027706	finn-b-N14_ACUTERENFAIL	Acute renal failure || id:finn-b-N14_ACUTERENFAIL	Gut microbiota abundance (k_Bacteria.p_Firmicutes.c_Clostridia.o_Clostridiales.f_Clostridiales_noname.g_Pseudoflavonifractor)	MR Egger	9	-0.275258	0.428122211130136	0.540742263953895	0.75937652344769	0.328119607491129	1.7574466481071
GCST90027706	finn-b-N14_ACUTERENFAIL	Acute renal failure || id:finn-b-N14_ACUTERENFAIL	Gut microbiota abundance (k_Bacteria.p_Firmicutes.c_Clostridia.o_Clostridiales.f_Clostridiales_noname.g_Pseudoflavonifractor)	Weighted median	9	-0.126097	0.111110705287272	0.256428519218456	0.881529736790704	0.70901859495976	1.09601452256748
GCST90027706	finn-b-N14_ACUTERENFAIL	Acute renal failure || id:finn-b-N14_ACUTERENFAIL	Gut microbiota abundance (k_Bacteria.p_Firmicutes.c_Clostridia.o_Clostridiales.f_Clostridiales_noname.g_Pseudoflavonifractor)	Weighted mode	9	-0.156435	0.177097442224195	0.402822398572772	0.855186986450963	0.604383636376424	1.21006714572858
GCST90027707	finn-b-N14_ACUTERENFAIL	Acute renal failure || id:finn-b-N14_ACUTERENFAIL	Gut microbiota abundance (k_Bacteria.p_Firmicutes.c_Clostridia.o_Clostridiales.f_Eubacteriaceae.g_Eubacterium)	Inverse variance weighted	6	0.167944695515613	0.158778547773951	0.290178949865978	1.18287119075752	0.866527651933715	1.61470237078036
GCST90027707	finn-b-N14_ACUTERENFAIL	Acute renal failure || id:finn-b-N14_ACUTERENFAIL	Gut microbiota abundance (k_Bacteria.p_Firmicutes.c_Clostridia.o_Clostridiales.f_Eubacteriaceae.g_Eubacterium)	MR Egger	6	-0.687298	0.665038695867329	0.359770330327016	0.502932996045454	0.136589640858206	1.85183588537168
GCST90027707	finn-b-N14_ACUTERENFAIL	Acute renal failure || id:finn-b-N14_ACUTERENFAIL	Gut microbiota abundance (k_Bacteria.p_Firmicutes.c_Clostridia.o_Clostridiales.f_Eubacteriaceae.g_Eubacterium)	Weighted median	6	0.0707116428808129	0.216203149265209	0.743621662212332	1.07327169570861	0.702544503446495	1.63962870274874
GCST90027707	finn-b-N14_ACUTERENFAIL	Acute renal failure || id:finn-b-N14_ACUTERENFAIL	Gut microbiota abundance (k_Bacteria.p_Firmicutes.c_Clostridia.o_Clostridiales.f_Eubacteriaceae.g_Eubacterium)	Weighted mode	6	-0.0217981	0.316829593375903	0.947814899081271	0.978437729637743	0.525826412074023	1.82063960424242
		Bayesian-weighted Mendelian randomization of gut flora and acute kidney injury
id.exposure	id.outcome	outcome	exposure	method	nsnp	b	se	pval	or	or_lci95	or_uci95
ebi-a-GCST90027660	finn-b-N14_ACUTERENFAIL	Acute renal failure || id:finn-b-N14_ACUTERENFAIL	Gut microbiota abundance (k_Bacteria.p_Verrucomicrobia.c_Verrucomicrobiae)	Bayesian Weighted Mendelian Randomization	15	0.18830233376583	0.0913750530598248	0.0393256504357626	1.20719843703232	1.00924974669611	1.44397169396774
ebi-a-GCST90027687	finn-b-N14_ACUTERENFAIL	Acute renal failure || id:finn-b-N14_ACUTERENFAIL	Gut microbiota abundance (k_Bacteria.p_Actinobacteria.c_Actinobacteria.o_Actinomycetales.f_Micrococcaceae.g_Rothia)	Bayesian Weighted Mendelian Randomization	6	-0.169654	0.0839661064997934	0.0433315342663651	0.843957170904275	0.715891185029058	0.994932918879057
ebi-a-GCST90027768	finn-b-N14_ACUTERENFAIL	Acute renal failure || id:finn-b-N14_ACUTERENFAIL	Gut microbiota abundance (k_Bacteria.p_Bacteroidetes.c_Bacteroidia.o_Bacteroidales.f_Porphyromonadaceae.g_Parabacteroides.s_Parabacteroides_johnsonii)	Bayesian Weighted Mendelian Randomization	7	-0.151732	0.0657608403924583	0.02103637622831	0.859218500083795	0.755312830230746	0.977418099280413
ebi-a-GCST90027799	finn-b-N14_ACUTERENFAIL	Acute renal failure || id:finn-b-N14_ACUTERENFAIL	Gut microbiota abundance (k_Bacteria.p_Firmicutes.c_Clostridia.o_Clostridiales.f_Ruminococcaceae.g_Ruminococcus.s_Ruminococcus_bromii)	Bayesian Weighted Mendelian Randomization	7	-0.315645	0.126822702029298	0.012815051529156	0.729318332707977	0.568805080891687	0.935127424653279
ebi-a-GCST90027808	finn-b-N14_ACUTERENFAIL	Acute renal failure || id:finn-b-N14_ACUTERENFAIL	Gut microbiota abundance (k_Bacteria.p_Firmicutes.c_Negativicutes.o_Selenomonadales.f_Veillonellaceae.g_Veillonella.s_Veillonella_unclassified)	Bayesian Weighted Mendelian Randomization	10	0.185835633220527	0.0729437460796471	0.0108449093329728	1.20422430963827	1.04379790267101	1.38930743605915
ebi-a-GCST90027819	finn-b-N14_ACUTERENFAIL	Acute renal failure || id:finn-b-N14_ACUTERENFAIL	Gut microbiota abundance (k_Bacteria.p_Verrucomicrobia.c_Verrucomicrobiae.o_Verrucomicrobiales.f_Verrucomicrobiaceae.g_Akkermansia.s_Akkermansia_muciniphila)	Bayesian Weighted Mendelian Randomization	14	0.205886747742508	0.0944919508958088	0.0293404849809626	1.2286140528008	1.02089788959146	1.47859301711719
ebi-a-GCST90027826	finn-b-N14_ACUTERENFAIL	Acute renal failure || id:finn-b-N14_ACUTERENFAIL	Gut microbiota abundance (k_Bacteria.p_Bacteroidetes.c_Bacteroidia.o_Bacteroidales.f_Bacteroidaceae.g_Bacteroides.s_Bacteroides_faecis)	Bayesian Weighted Mendelian Randomization	13	0.102651104243089	0.0474976394973802	0.0306811845812303	1.10810472858632	1.0096015325976	1.21621852767608
ebi-a-GCST90027828	finn-b-N14_ACUTERENFAIL	Acute renal failure || id:finn-b-N14_ACUTERENFAIL	Gut microbiota abundance (k_Bacteria.p_Bacteroidetes.c_Bacteroidia.o_Bacteroidales.f_Bacteroidaceae.g_Bacteroides.s_Bacteroides_fragilis)	Bayesian Weighted Mendelian Randomization	16	-0.173831	0.0739664675675187	0.0187668539374537	0.840439074077843	0.727017236315222	0.971555833829731
Heterogeneity test results of Mendelian randomization analysis of gut flora and acute kidney injury
id.exposure	id.outcome	outcome	exposure	method	Q	Q_df	Q_pval
ebi-a-GCST90027660	finn-b-N14_ACUTERENFAIL	Acute renal failure || id:finn-b-N14_ACUTERENFAIL	|| id:ebi-a-GCST90027660	MR Egger	10.4225116751454	13	0.659072708299083
ebi-a-GCST90027660	finn-b-N14_ACUTERENFAIL	Acute renal failure || id:finn-b-N14_ACUTERENFAIL	|| id:ebi-a-GCST90027660	Inverse variance weighted	11.3071831354275	14	0.661753569775733
ebi-a-GCST90027687	finn-b-N14_ACUTERENFAIL	Acute renal failure || id:finn-b-N14_ACUTERENFAIL	|| id:ebi-a-GCST90027687	MR Egger	2.77404998909623	4	0.596320397816251
ebi-a-GCST90027687	finn-b-N14_ACUTERENFAIL	Acute renal failure || id:finn-b-N14_ACUTERENFAIL	|| id:ebi-a-GCST90027687	Inverse variance weighted	4.40740145158181	5	0.492367563136261
ebi-a-GCST90027768	finn-b-N14_ACUTERENFAIL	Acute renal failure || id:finn-b-N14_ACUTERENFAIL	|| id:ebi-a-GCST90027768	MR Egger	3.66353985809039	5	0.598799011204393
ebi-a-GCST90027768	finn-b-N14_ACUTERENFAIL	Acute renal failure || id:finn-b-N14_ACUTERENFAIL	|| id:ebi-a-GCST90027768	Inverse variance weighted	4.25516727652711	6	0.642188630994416
ebi-a-GCST90027799	finn-b-N14_ACUTERENFAIL	Acute renal failure || id:finn-b-N14_ACUTERENFAIL	|| id:ebi-a-GCST90027799	MR Egger	3.2291306543702	5	0.664707972179806
ebi-a-GCST90027799	finn-b-N14_ACUTERENFAIL	Acute renal failure || id:finn-b-N14_ACUTERENFAIL	|| id:ebi-a-GCST90027799	Inverse variance weighted	4.75627190733874	6	0.575431377304935
ebi-a-GCST90027808	finn-b-N14_ACUTERENFAIL	Acute renal failure || id:finn-b-N14_ACUTERENFAIL	|| id:ebi-a-GCST90027808	MR Egger	9.08248125590191	8	0.335385819389309
ebi-a-GCST90027808	finn-b-N14_ACUTERENFAIL	Acute renal failure || id:finn-b-N14_ACUTERENFAIL	|| id:ebi-a-GCST90027808	Inverse variance weighted	9.5259681602204	9	0.390203844584968
ebi-a-GCST90027819	finn-b-N14_ACUTERENFAIL	Acute renal failure || id:finn-b-N14_ACUTERENFAIL	|| id:ebi-a-GCST90027819	MR Egger	10.1068270875014	12	0.6065892073063
ebi-a-GCST90027819	finn-b-N14_ACUTERENFAIL	Acute renal failure || id:finn-b-N14_ACUTERENFAIL	|| id:ebi-a-GCST90027819	Inverse variance weighted	10.7481763108502	13	0.631904447751661
ebi-a-GCST90027826	finn-b-N14_ACUTERENFAIL	Acute renal failure || id:finn-b-N14_ACUTERENFAIL	|| id:ebi-a-GCST90027826	MR Egger	7.69974165380513	11	0.739921281363593
ebi-a-GCST90027826	finn-b-N14_ACUTERENFAIL	Acute renal failure || id:finn-b-N14_ACUTERENFAIL	|| id:ebi-a-GCST90027826	Inverse variance weighted	10.8083638460051	12	0.545409491139591
ebi-a-GCST90027828	finn-b-N14_ACUTERENFAIL	Acute renal failure || id:finn-b-N14_ACUTERENFAIL	|| id:ebi-a-GCST90027828	MR Egger	16.547845815118	14	0.281074278960324
ebi-a-GCST90027828	finn-b-N14_ACUTERENFAIL	Acute renal failure || id:finn-b-N14_ACUTERENFAIL	|| id:ebi-a-GCST90027828	Inverse variance weighted	17.707018858265	15	0.278381559024267
Results of a pleiotropy test for Mendelian randomization analysis of gut flora and acute kidney injury
id.exposure	id.outcome	outcome	exposure	egger_intercept	se	pval
ebi-a-GCST90027660	finn-b-N14_ACUTERENFAIL	Acute renal failure || id:finn-b-N14_ACUTERENFAIL	|| id:ebi-a-GCST90027660	-0.0421795	0.044844577140916	0.364075160920628
ebi-a-GCST90027661	finn-b-N14_ACUTERENFAIL	Acute renal failure || id:finn-b-N14_ACUTERENFAIL	|| id:ebi-a-GCST90027661	-0.0906682	0.0710608460974807	0.271037403379764
ebi-a-GCST90027686	finn-b-N14_ACUTERENFAIL	Acute renal failure || id:finn-b-N14_ACUTERENFAIL	|| id:ebi-a-GCST90027686	-0.0421764	0.0448410017776264	0.364071751311103
ebi-a-GCST90027687	finn-b-N14_ACUTERENFAIL	Acute renal failure || id:finn-b-N14_ACUTERENFAIL	|| id:ebi-a-GCST90027687	-0.091033	0.0712293662750651	0.270366424589053
ebi-a-GCST90027734	finn-b-N14_ACUTERENFAIL	Acute renal failure || id:finn-b-N14_ACUTERENFAIL	|| id:ebi-a-GCST90027734	-0.0423872	0.0449376608785152	0.362756259441602
ebi-a-GCST90027747	finn-b-N14_ACUTERENFAIL	Acute renal failure || id:finn-b-N14_ACUTERENFAIL	|| id:ebi-a-GCST90027747	-0.0421652	0.0448436910649903	0.364222912820936
ebi-a-GCST90027752	finn-b-N14_ACUTERENFAIL	Acute renal failure || id:finn-b-N14_ACUTERENFAIL	|| id:ebi-a-GCST90027752	-0.0421896	0.044837501509646	0.363890630395077
ebi-a-GCST90027768	finn-b-N14_ACUTERENFAIL	Acute renal failure || id:finn-b-N14_ACUTERENFAIL	|| id:ebi-a-GCST90027768	-0.0579014	0.0752774606507892	0.476534332583537
ebi-a-GCST90027799	finn-b-N14_ACUTERENFAIL	Acute renal failure || id:finn-b-N14_ACUTERENFAIL	|| id:ebi-a-GCST90027799	-0.115608	0.0935507177818501	0.271431581436795
ebi-a-GCST90027808	finn-b-N14_ACUTERENFAIL	Acute renal failure || id:finn-b-N14_ACUTERENFAIL	|| id:ebi-a-GCST90027808	0.0293243	0.046918557256371	0.549375624862859
ebi-a-GCST90027819	finn-b-N14_ACUTERENFAIL	Acute renal failure || id:finn-b-N14_ACUTERENFAIL	|| id:ebi-a-GCST90027819	-0.0363264	0.0453601916927381	0.438791543798141
ebi-a-GCST90027826	finn-b-N14_ACUTERENFAIL	Acute renal failure || id:finn-b-N14_ACUTERENFAIL	|| id:ebi-a-GCST90027826	0.0738911	0.0419091051718396	0.105599731636796
ebi-a-GCST90027828	finn-b-N14_ACUTERENFAIL	Acute renal failure || id:finn-b-N14_ACUTERENFAIL	|| id:ebi-a-GCST90027828	-0.0466019	0.047058332728397	0.338834707164369

## Sheet: Table S5
	Inverse Mendelian randomization of intestinal flora and renal ischemia-reperfusion injury
id.exposure	id.outcome	outcome	exposure	method	nsnp	b	se	pval	lo_ci	up_ci	or	or_lci95	or_uci95
finn-b-N14_ACUTERENFAIL	ebi-a-GCST90027660	Gut microbiota abundance (k_Bacteria.p_Verrucomicrobia.c_Verrucomicrobiae) || id:ebi-a-GCST90027660	|| id:finn-b-N14_ACUTERENFAIL	Inverse variance weighted	8	-0.00400146	0.0433190252554582	0.926402553302948	-0.0889068	0.0809038282207483	0.99600653389855	0.914930886187621	1.08426661570279
finn-b-N14_ACUTERENFAIL	ebi-a-GCST90027660	Gut microbiota abundance (k_Bacteria.p_Verrucomicrobia.c_Verrucomicrobiae) || id:ebi-a-GCST90027660	|| id:finn-b-N14_ACUTERENFAIL	MR Egger	8	0.0200057297163541	0.114626685089742	0.867189624028705	-0.204663	0.244674032492247	1.0202071855078	0.814922246744788	1.2772049180389
finn-b-N14_ACUTERENFAIL	ebi-a-GCST90027660	Gut microbiota abundance (k_Bacteria.p_Verrucomicrobia.c_Verrucomicrobiae) || id:ebi-a-GCST90027660	|| id:finn-b-N14_ACUTERENFAIL	Weighted median	8	0.0171431126447778	0.055656637439141	0.758070461014584	-0.0919439	0.126230122025494	1.01729089909913	0.912156323056634	1.13454322162898
finn-b-N14_ACUTERENFAIL	ebi-a-GCST90027660	Gut microbiota abundance (k_Bacteria.p_Verrucomicrobia.c_Verrucomicrobiae) || id:ebi-a-GCST90027660	|| id:finn-b-N14_ACUTERENFAIL	Simple mode	8	0.0329863289636445	0.0796004187312911	0.690985908076927	-0.12303	0.189003149676975	1.03353640963089	0.884236700225632	1.20804475742767
finn-b-N14_ACUTERENFAIL	ebi-a-GCST90027660	Gut microbiota abundance (k_Bacteria.p_Verrucomicrobia.c_Verrucomicrobiae) || id:ebi-a-GCST90027660	|| id:finn-b-N14_ACUTERENFAIL	Weighted mode	8	0.03226357897145	0.0771270801702742	0.688250199012688	-0.118905	0.183432656105187	1.03278969107682	0.88789170419511	1.2013340601729
finn-b-N14_ACUTERENFAIL	ebi-a-GCST90027660	Gut microbiota abundance (k_Bacteria.p_Verrucomicrobia.c_Verrucomicrobiae) || id:ebi-a-GCST90027660	|| id:finn-b-N14_ACUTERENFAIL	Bayesian Weighted Mendelian Randomization	8	-0.00406916	0.0453098998951267	0.92844037896006	-0.0928766	0.0847382458396626	0.995939109850308	0.91130598337014	1.08843212777036
finn-b-N14_ACUTERENFAIL	ebi-a-GCST90027687	Gut microbiota abundance (k_Bacteria.p_Actinobacteria.c_Actinobacteria.o_Actinomycetales.f_Micrococcaceae.g_Rothia) || id:ebi-a-GCST90027687	|| id:finn-b-N14_ACUTERENFAIL	Inverse variance weighted	8	0.0350266796885322	0.075397900668683	0.642248188692881	-0.112753	0.182806564999151	1.03564733917948	0.893371111879571	1.20058215100883
finn-b-N14_ACUTERENFAIL	ebi-a-GCST90027687	Gut microbiota abundance (k_Bacteria.p_Actinobacteria.c_Actinobacteria.o_Actinomycetales.f_Micrococcaceae.g_Rothia) || id:ebi-a-GCST90027687	|| id:finn-b-N14_ACUTERENFAIL	MR Egger	8	0.101691807254925	0.200828207166025	0.630665908567095	-0.291931	0.495315093300335	1.1070422367617	0.746819707209808	1.64101523050738
finn-b-N14_ACUTERENFAIL	ebi-a-GCST90027687	Gut microbiota abundance (k_Bacteria.p_Actinobacteria.c_Actinobacteria.o_Actinomycetales.f_Micrococcaceae.g_Rothia) || id:ebi-a-GCST90027687	|| id:finn-b-N14_ACUTERENFAIL	Weighted median	8	0.00108351409735236	0.09938573663179	0.991301548152192	-0.193713	0.195879557895661	1.00108410131082	0.823894715489092	1.21638039309715
finn-b-N14_ACUTERENFAIL	ebi-a-GCST90027687	Gut microbiota abundance (k_Bacteria.p_Actinobacteria.c_Actinobacteria.o_Actinomycetales.f_Micrococcaceae.g_Rothia) || id:ebi-a-GCST90027687	|| id:finn-b-N14_ACUTERENFAIL	Simple mode	8	-0.0159013	0.171513766988584	0.92873019228411	-0.352068	0.320265640301126	0.984224415897259	0.703232071093463	1.37749363356262
finn-b-N14_ACUTERENFAIL	ebi-a-GCST90027687	Gut microbiota abundance (k_Bacteria.p_Actinobacteria.c_Actinobacteria.o_Actinomycetales.f_Micrococcaceae.g_Rothia) || id:ebi-a-GCST90027687	|| id:finn-b-N14_ACUTERENFAIL	Weighted mode	8	0.0118814836159397	0.16598492162195	0.944937045700035	-0.313449	0.337211929994962	1.01195234882556	0.730921682274734	1.4010359538201
finn-b-N14_ACUTERENFAIL	ebi-a-GCST90027687	Gut microbiota abundance (k_Bacteria.p_Actinobacteria.c_Actinobacteria.o_Actinomycetales.f_Micrococcaceae.g_Rothia) || id:ebi-a-GCST90027687	|| id:finn-b-N14_ACUTERENFAIL	Bayesian Weighted Mendelian Randomization	8	0.0347663576732364	0.0802871132741502	0.664996332263816	-0.122596	0.192129099690571	1.0353777724656	0.884620637254417	1.21182695335144
finn-b-N14_ACUTERENFAIL	ebi-a-GCST90027768	Gut microbiota abundance (k_Bacteria.p_Bacteroidetes.c_Bacteroidia.o_Bacteroidales.f_Porphyromonadaceae.g_Parabacteroides.s_Parabacteroides_johnsonii) || id:ebi-a-GCST90027768	|| id:finn-b-N14_ACUTERENFAIL	Inverse variance weighted (multiplicative random effects)	8	-0.00152396	0.134178699874779	0.990938087027908	-0.264514	0.261466294653168	0.998477203531565	0.767578742374296	1.29883316321189
finn-b-N14_ACUTERENFAIL	ebi-a-GCST90027768	Gut microbiota abundance (k_Bacteria.p_Bacteroidetes.c_Bacteroidia.o_Bacteroidales.f_Porphyromonadaceae.g_Parabacteroides.s_Parabacteroides_johnsonii) || id:ebi-a-GCST90027768	|| id:finn-b-N14_ACUTERENFAIL	MR Egger	8	-0.591441	0.284303528490595	0.0826986361477045	-1.14868	-0.0342063	0.553528981147169	0.317056247400704	0.966372167341634
finn-b-N14_ACUTERENFAIL	ebi-a-GCST90027768	Gut microbiota abundance (k_Bacteria.p_Bacteroidetes.c_Bacteroidia.o_Bacteroidales.f_Porphyromonadaceae.g_Parabacteroides.s_Parabacteroides_johnsonii) || id:ebi-a-GCST90027768	|| id:finn-b-N14_ACUTERENFAIL	Weighted median	8	-0.0333576	0.12995091684952	0.7974150867591	-0.288061	0.22134619035654	0.96719262320634	0.749715555521402	1.2477553166603
finn-b-N14_ACUTERENFAIL	ebi-a-GCST90027768	Gut microbiota abundance (k_Bacteria.p_Bacteroidetes.c_Bacteroidia.o_Bacteroidales.f_Porphyromonadaceae.g_Parabacteroides.s_Parabacteroides_johnsonii) || id:ebi-a-GCST90027768	|| id:finn-b-N14_ACUTERENFAIL	Simple mode	8	-0.145245	0.189829621474956	0.469196866972632	-0.517311	0.226820770753887	0.86481014011628	0.596121159140731	1.25460498588237
finn-b-N14_ACUTERENFAIL	ebi-a-GCST90027768	Gut microbiota abundance (k_Bacteria.p_Bacteroidetes.c_Bacteroidia.o_Bacteroidales.f_Porphyromonadaceae.g_Parabacteroides.s_Parabacteroides_johnsonii) || id:ebi-a-GCST90027768	|| id:finn-b-N14_ACUTERENFAIL	Weighted mode	8	-0.173587	0.188046138223156	0.386662781824989	-0.542158	0.194983295316868	0.840643897959576	0.581492289655074	1.21529068527436
finn-b-N14_ACUTERENFAIL	ebi-a-GCST90027768	Gut microbiota abundance (k_Bacteria.p_Bacteroidetes.c_Bacteroidia.o_Bacteroidales.f_Porphyromonadaceae.g_Parabacteroides.s_Parabacteroides_johnsonii) || id:ebi-a-GCST90027768	|| id:finn-b-N14_ACUTERENFAIL	Bayesian Weighted Mendelian Randomization	8	-0.0773899	0.135271900837091	0.567250057917552	-0.342523	0.187743038251239	0.925528931192667	0.709976922475858	1.20652344513884
finn-b-N14_ACUTERENFAIL	ebi-a-GCST90027799	Gut microbiota abundance (k_Bacteria.p_Firmicutes.c_Clostridia.o_Clostridiales.f_Ruminococcaceae.g_Ruminococcus.s_Ruminococcus_bromii) || id:ebi-a-GCST90027799	|| id:finn-b-N14_ACUTERENFAIL	Inverse variance weighted	8	-0.0531853	0.0499700901751229	0.287173296158603	-0.151127	0.0447560556445567	0.948204273940948	0.859738764712395	1.04577271843808
finn-b-N14_ACUTERENFAIL	ebi-a-GCST90027799	Gut microbiota abundance (k_Bacteria.p_Firmicutes.c_Clostridia.o_Clostridiales.f_Ruminococcaceae.g_Ruminococcus.s_Ruminococcus_bromii) || id:ebi-a-GCST90027799	|| id:finn-b-N14_ACUTERENFAIL	MR Egger	8	-0.205286	0.125714530445173	0.153598181117556	-0.451687	0.0411144588930737	0.814414343670095	0.636553697743998	1.04197136160906
finn-b-N14_ACUTERENFAIL	ebi-a-GCST90027799	Gut microbiota abundance (k_Bacteria.p_Firmicutes.c_Clostridia.o_Clostridiales.f_Ruminococcaceae.g_Ruminococcus.s_Ruminococcus_bromii) || id:ebi-a-GCST90027799	|| id:finn-b-N14_ACUTERENFAIL	Weighted median	8	-0.0385647	0.0639267616258189	0.546332966787906	-0.163861	0.0867317281914472	0.962169426697762	0.848859854648629	1.09060406214534
finn-b-N14_ACUTERENFAIL	ebi-a-GCST90027799	Gut microbiota abundance (k_Bacteria.p_Firmicutes.c_Clostridia.o_Clostridiales.f_Ruminococcaceae.g_Ruminococcus.s_Ruminococcus_bromii) || id:ebi-a-GCST90027799	|| id:finn-b-N14_ACUTERENFAIL	Simple mode	8	-0.0359163	0.111027328112208	0.755773861061642	-0.25353	0.181697302407742	0.964721075175845	0.776056599629304	1.19925112850402
finn-b-N14_ACUTERENFAIL	ebi-a-GCST90027799	Gut microbiota abundance (k_Bacteria.p_Firmicutes.c_Clostridia.o_Clostridiales.f_Ruminococcaceae.g_Ruminococcus.s_Ruminococcus_bromii) || id:ebi-a-GCST90027799	|| id:finn-b-N14_ACUTERENFAIL	Weighted mode	8	-0.0556793	0.105849061868563	0.615118620854199	-0.263143	0.151784844713205	0.945842403267196	0.768631607818315	1.16390978814617
finn-b-N14_ACUTERENFAIL	ebi-a-GCST90027799	Gut microbiota abundance (k_Bacteria.p_Firmicutes.c_Clostridia.o_Clostridiales.f_Ruminococcaceae.g_Ruminococcus.s_Ruminococcus_bromii) || id:ebi-a-GCST90027799	|| id:finn-b-N14_ACUTERENFAIL	Bayesian Weighted Mendelian Randomization	8	-0.053949	0.0504828857008617	0.285223381404075	-0.152895	0.0449974690565445	0.947480439167136	0.858219450065178	1.0460252124747
finn-b-N14_ACUTERENFAIL	ebi-a-GCST90027808	Gut microbiota abundance (k_Bacteria.p_Firmicutes.c_Negativicutes.o_Selenomonadales.f_Veillonellaceae.g_Veillonella.s_Veillonella_unclassified) || id:ebi-a-GCST90027808	|| id:finn-b-N14_ACUTERENFAIL	Inverse variance weighted	8	0.00103628780278396	0.0809429070483	0.989785201923466	-0.157612	0.159684385617452	1.00103682493451	0.85418130224746	1.17314055252484
finn-b-N14_ACUTERENFAIL	ebi-a-GCST90027808	Gut microbiota abundance (k_Bacteria.p_Firmicutes.c_Negativicutes.o_Selenomonadales.f_Veillonellaceae.g_Veillonella.s_Veillonella_unclassified) || id:ebi-a-GCST90027808	|| id:finn-b-N14_ACUTERENFAIL	MR Egger	8	-0.0825775	0.227526417479136	0.729095666693903	-0.528529	0.363374270535425	0.920740070624107	0.589471276146242	1.43817402468745
finn-b-N14_ACUTERENFAIL	ebi-a-GCST90027808	Gut microbiota abundance (k_Bacteria.p_Firmicutes.c_Negativicutes.o_Selenomonadales.f_Veillonellaceae.g_Veillonella.s_Veillonella_unclassified) || id:ebi-a-GCST90027808	|| id:finn-b-N14_ACUTERENFAIL	Weighted median	8	0.034550832404781	0.0979589847007961	0.724308013105377	-0.157449	0.226550442418341	1.03515464643875	0.854320572830353	1.25426587644228
finn-b-N14_ACUTERENFAIL	ebi-a-GCST90027808	Gut microbiota abundance (k_Bacteria.p_Firmicutes.c_Negativicutes.o_Selenomonadales.f_Veillonellaceae.g_Veillonella.s_Veillonella_unclassified) || id:ebi-a-GCST90027808	|| id:finn-b-N14_ACUTERENFAIL	Simple mode	8	0.0034910244456815	0.178003277141579	0.984900097031022	-0.345395	0.352377447643176	1.00349712516871	0.707940379378381	1.42244532103974
finn-b-N14_ACUTERENFAIL	ebi-a-GCST90027808	Gut microbiota abundance (k_Bacteria.p_Firmicutes.c_Negativicutes.o_Selenomonadales.f_Veillonellaceae.g_Veillonella.s_Veillonella_unclassified) || id:ebi-a-GCST90027808	|| id:finn-b-N14_ACUTERENFAIL	Weighted mode	8	0.103081621159407	0.164829936999411	0.55155553968391	-0.219985	0.426148297678252	1.1085818891225	0.802530791407077	1.53134785362651
finn-b-N14_ACUTERENFAIL	ebi-a-GCST90027808	Gut microbiota abundance (k_Bacteria.p_Firmicutes.c_Negativicutes.o_Selenomonadales.f_Veillonellaceae.g_Veillonella.s_Veillonella_unclassified) || id:ebi-a-GCST90027808	|| id:finn-b-N14_ACUTERENFAIL	Bayesian Weighted Mendelian Randomization	8	-0.000801962	0.0772882927192795	0.991721107433319	-0.152287	0.150683091910417	0.999198359666063	0.858741773125457	1.16262815342685
finn-b-N14_ACUTERENFAIL	ebi-a-GCST90027819	Gut microbiota abundance (k_Bacteria.p_Verrucomicrobia.c_Verrucomicrobiae.o_Verrucomicrobiales.f_Verrucomicrobiaceae.g_Akkermansia.s_Akkermansia_muciniphila) || id:ebi-a-GCST90027819	|| id:finn-b-N14_ACUTERENFAIL	Inverse variance weighted	8	-0.00475044	0.04331946116387	0.912678542444825	-0.0896566	0.0801557054448892	0.995260827050646	0.914245099299585	1.08345575450216
finn-b-N14_ACUTERENFAIL	ebi-a-GCST90027819	Gut microbiota abundance (k_Bacteria.p_Verrucomicrobia.c_Verrucomicrobiae.o_Verrucomicrobiales.f_Verrucomicrobiaceae.g_Akkermansia.s_Akkermansia_muciniphila) || id:ebi-a-GCST90027819	|| id:finn-b-N14_ACUTERENFAIL	MR Egger	8	0.0154045433357048	0.11462779916968	0.897490778792174	-0.209266	0.240075029708277	1.01552380491652	0.811179479421048	1.27134453535261
finn-b-N14_ACUTERENFAIL	ebi-a-GCST90027819	Gut microbiota abundance (k_Bacteria.p_Verrucomicrobia.c_Verrucomicrobiae.o_Verrucomicrobiales.f_Verrucomicrobiaceae.g_Akkermansia.s_Akkermansia_muciniphila) || id:ebi-a-GCST90027819	|| id:finn-b-N14_ACUTERENFAIL	Weighted median	8	0.0160636572725502	0.0561338427082201	0.774750164182556	-0.0939587	0.126085988980662	1.01619337144561	0.910320380967018	1.13437970824408
finn-b-N14_ACUTERENFAIL	ebi-a-GCST90027819	Gut microbiota abundance (k_Bacteria.p_Verrucomicrobia.c_Verrucomicrobiae.o_Verrucomicrobiales.f_Verrucomicrobiaceae.g_Akkermansia.s_Akkermansia_muciniphila) || id:ebi-a-GCST90027819	|| id:finn-b-N14_ACUTERENFAIL	Simple mode	8	0.0322151922028808	0.0798433053158791	0.698635501963276	-0.124278	0.188708070622004	1.03273971893006	0.883134572532628	1.20768834131033
finn-b-N14_ACUTERENFAIL	ebi-a-GCST90027819	Gut microbiota abundance (k_Bacteria.p_Verrucomicrobia.c_Verrucomicrobiae.o_Verrucomicrobiales.f_Verrucomicrobiaceae.g_Akkermansia.s_Akkermansia_muciniphila) || id:ebi-a-GCST90027819	|| id:finn-b-N14_ACUTERENFAIL	Weighted mode	8	0.0314718539172101	0.0824154495826497	0.713887068794419	-0.130062	0.193006135099204	1.03197232920826	0.878040615535595	1.21289023469821
finn-b-N14_ACUTERENFAIL	ebi-a-GCST90027819	Gut microbiota abundance (k_Bacteria.p_Verrucomicrobia.c_Verrucomicrobiae.o_Verrucomicrobiales.f_Verrucomicrobiaceae.g_Akkermansia.s_Akkermansia_muciniphila) || id:ebi-a-GCST90027819	|| id:finn-b-N14_ACUTERENFAIL	Bayesian Weighted Mendelian Randomization	8	-0.00476349	0.0453180411394952	0.916286606819942	-0.0935868	0.0840598718111621	0.995247838597482	0.910658923759808	1.08769401406999
finn-b-N14_ACUTERENFAIL	ebi-a-GCST90027826	Gut microbiota abundance (k_Bacteria.p_Bacteroidetes.c_Bacteroidia.o_Bacteroidales.f_Bacteroidaceae.g_Bacteroides.s_Bacteroides_faecis) || id:ebi-a-GCST90027826	|| id:finn-b-N14_ACUTERENFAIL	Inverse variance weighted	7	0.0229361612314761	0.0992371159495765	0.817217828258517	-0.171569	0.217440908492646	1.02320121755652	0.842342493111526	1.24289198297697
finn-b-N14_ACUTERENFAIL	ebi-a-GCST90027826	Gut microbiota abundance (k_Bacteria.p_Bacteroidetes.c_Bacteroidia.o_Bacteroidales.f_Bacteroidaceae.g_Bacteroides.s_Bacteroides_faecis) || id:ebi-a-GCST90027826	|| id:finn-b-N14_ACUTERENFAIL	MR Egger	7	0.352259217478699	0.29667822376119	0.288419722031034	-0.22923	0.933748536050632	1.42227715503681	0.795145548593375	2.54402770576796
finn-b-N14_ACUTERENFAIL	ebi-a-GCST90027826	Gut microbiota abundance (k_Bacteria.p_Bacteroidetes.c_Bacteroidia.o_Bacteroidales.f_Bacteroidaceae.g_Bacteroides.s_Bacteroides_faecis) || id:ebi-a-GCST90027826	|| id:finn-b-N14_ACUTERENFAIL	Weighted median	7	0.040256106164798	0.131972877150035	0.760340883107277	-0.218411	0.298922945378867	1.04107736638454	0.803795228591261	1.34840571857801
finn-b-N14_ACUTERENFAIL	ebi-a-GCST90027826	Gut microbiota abundance (k_Bacteria.p_Bacteroidetes.c_Bacteroidia.o_Bacteroidales.f_Bacteroidaceae.g_Bacteroides.s_Bacteroides_faecis) || id:ebi-a-GCST90027826	|| id:finn-b-N14_ACUTERENFAIL	Simple mode	7	0.0643172231447343	0.196288	0.754293918125348	-0.320406	0.449040928439054	1.06643064159121	0.725853930434036	1.56680878292494
finn-b-N14_ACUTERENFAIL	ebi-a-GCST90027826	Gut microbiota abundance (k_Bacteria.p_Bacteroidetes.c_Bacteroidia.o_Bacteroidales.f_Bacteroidaceae.g_Bacteroides.s_Bacteroides_faecis) || id:ebi-a-GCST90027826	|| id:finn-b-N14_ACUTERENFAIL	Weighted mode	7	0.0643172231447343	0.180871899692886	0.734311172862267	-0.290192	0.418826146542792	1.06643064159121	0.748120139011194	1.52017604395438
finn-b-N14_ACUTERENFAIL	ebi-a-GCST90027826	Gut microbiota abundance (k_Bacteria.p_Bacteroidetes.c_Bacteroidia.o_Bacteroidales.f_Bacteroidaceae.g_Bacteroides.s_Bacteroides_faecis) || id:ebi-a-GCST90027826	|| id:finn-b-N14_ACUTERENFAIL	Bayesian Weighted Mendelian Randomization	7	0.0213154334756303	0.103894911211277	0.837444461864985	-0.182319	0.224949459449734	1.02154423006893	0.833335803583229	1.25225942471208
finn-b-N14_ACUTERENFAIL	ebi-a-GCST90027828	Gut microbiota abundance (k_Bacteria.p_Bacteroidetes.c_Bacteroidia.o_Bacteroidales.f_Bacteroidaceae.g_Bacteroides.s_Bacteroides_fragilis) || id:ebi-a-GCST90027828	|| id:finn-b-N14_ACUTERENFAIL	Inverse variance weighted	8	-0.0245659	0.0600365151945659	0.682406237762822	-0.142237	0.0931057194538197	0.975733434436602	0.86741529020397	1.09757776445649
finn-b-N14_ACUTERENFAIL	ebi-a-GCST90027828	Gut microbiota abundance (k_Bacteria.p_Bacteroidetes.c_Bacteroidia.o_Bacteroidales.f_Bacteroidaceae.g_Bacteroides.s_Bacteroides_fragilis) || id:ebi-a-GCST90027828	|| id:finn-b-N14_ACUTERENFAIL	MR Egger	8	-0.0705039	0.158490546496988	0.672028857087765	-0.381145	0.240137575027236	0.931924108642814	0.683078585152986	1.27142405448883
finn-b-N14_ACUTERENFAIL	ebi-a-GCST90027828	Gut microbiota abundance (k_Bacteria.p_Bacteroidetes.c_Bacteroidia.o_Bacteroidales.f_Bacteroidaceae.g_Bacteroides.s_Bacteroides_fragilis) || id:ebi-a-GCST90027828	|| id:finn-b-N14_ACUTERENFAIL	Weighted median	8	-0.0416207	0.0801903516045013	0.603743873553164	-0.198794	0.115552356975392	0.959233518006554	0.819718884473424	1.12249
finn-b-N14_ACUTERENFAIL	ebi-a-GCST90027828	Gut microbiota abundance (k_Bacteria.p_Bacteroidetes.c_Bacteroidia.o_Bacteroidales.f_Bacteroidaceae.g_Bacteroides.s_Bacteroides_fragilis) || id:ebi-a-GCST90027828	|| id:finn-b-N14_ACUTERENFAIL	Simple mode	8	0.0376624005864802	0.114287410108749	0.751388171472632	-0.186341	0.261665724399628	1.03838061701066	0.82999058367422	1.29909221501079
finn-b-N14_ACUTERENFAIL	ebi-a-GCST90027828	Gut microbiota abundance (k_Bacteria.p_Bacteroidetes.c_Bacteroidia.o_Bacteroidales.f_Bacteroidaceae.g_Bacteroides.s_Bacteroides_fragilis) || id:ebi-a-GCST90027828	|| id:finn-b-N14_ACUTERENFAIL	Weighted mode	8	-0.0962165	0.108817728006939	0.405932435590498	-0.309499	0.117066264209562	0.908267370626089	0.733814336745308	1.12419392104403
finn-b-N14_ACUTERENFAIL	ebi-a-GCST90027828	Gut microbiota abundance (k_Bacteria.p_Bacteroidetes.c_Bacteroidia.o_Bacteroidales.f_Bacteroidaceae.g_Bacteroides.s_Bacteroides_fragilis) || id:ebi-a-GCST90027828	|| id:finn-b-N14_ACUTERENFAIL	Bayesian Weighted Mendelian Randomization	8	-0.0239801	0.0630841465243016	0.703849862244963	-0.147625	0.099664830859049	0.976305141621268	0.862754566968697	1.10480056095804
Heterogeneity test results of Inverse Mendelian randomization analysis of gut flora and acute kidney injury
id.exposure	id.outcome	outcome	exposure	method	Q	Q_df	Q_pval
finn-b-N14_ACUTERENFAIL	ebi-a-GCST90027660	Gut microbiota abundance (k_Bacteria.p_Verrucomicrobia.c_Verrucomicrobiae) || id:ebi-a-GCST90027660	|| id:finn-b-N14_ACUTERENFAIL	MR Egger	1.47464036024218	6	0.961161279104202
finn-b-N14_ACUTERENFAIL	ebi-a-GCST90027660	Gut microbiota abundance (k_Bacteria.p_Verrucomicrobia.c_Verrucomicrobiae) || id:ebi-a-GCST90027660	|| id:finn-b-N14_ACUTERENFAIL	Inverse variance weighted	1.52581310075148	7	0.981402531743845
finn-b-N14_ACUTERENFAIL	ebi-a-GCST90027686	Gut microbiota abundance (k_Bacteria.p_Verrucomicrobia.c_Verrucomicrobiae.o_Verrucomicrobiales.f_Verrucomicrobiaceae) || id:ebi-a-GCST90027686	|| id:finn-b-N14_ACUTERENFAIL	MR Egger	1.47754994234319	6	0.960971866304716
finn-b-N14_ACUTERENFAIL	ebi-a-GCST90027686	Gut microbiota abundance (k_Bacteria.p_Verrucomicrobia.c_Verrucomicrobiae.o_Verrucomicrobiales.f_Verrucomicrobiaceae) || id:ebi-a-GCST90027686	|| id:finn-b-N14_ACUTERENFAIL	Inverse variance weighted	1.52900762276689	7	0.981288390889661
finn-b-N14_ACUTERENFAIL	ebi-a-GCST90027768	Gut microbiota abundance (k_Bacteria.p_Bacteroidetes.c_Bacteroidia.o_Bacteroidales.f_Porphyromonadaceae.g_Parabacteroides.s_Parabacteroides_johnsonii) || id:ebi-a-GCST90027768	|| id:finn-b-N14_ACUTERENFAIL	MR Egger	9.00093082124117	6	0.17352572894697
finn-b-N14_ACUTERENFAIL	ebi-a-GCST90027768	Gut microbiota abundance (k_Bacteria.p_Bacteroidetes.c_Bacteroidia.o_Bacteroidales.f_Porphyromonadaceae.g_Parabacteroides.s_Parabacteroides_johnsonii) || id:ebi-a-GCST90027768	|| id:finn-b-N14_ACUTERENFAIL	Inverse variance weighted	16.5247363277014	7	0.0207316483071288
finn-b-N14_ACUTERENFAIL	ebi-a-GCST90027799	Gut microbiota abundance (k_Bacteria.p_Firmicutes.c_Clostridia.o_Clostridiales.f_Ruminococcaceae.g_Ruminococcus.s_Ruminococcus_bromii) || id:ebi-a-GCST90027799	|| id:finn-b-N14_ACUTERENFAIL	MR Egger	6.09965299318961	6	0.412120061017103
finn-b-N14_ACUTERENFAIL	ebi-a-GCST90027799	Gut microbiota abundance (k_Bacteria.p_Firmicutes.c_Clostridia.o_Clostridiales.f_Ruminococcaceae.g_Ruminococcus.s_Ruminococcus_bromii) || id:ebi-a-GCST90027799	|| id:finn-b-N14_ACUTERENFAIL	Inverse variance weighted	7.83705620211137	7	0.347181320543492
finn-b-N14_ACUTERENFAIL	ebi-a-GCST90027808	Gut microbiota abundance (k_Bacteria.p_Firmicutes.c_Negativicutes.o_Selenomonadales.f_Veillonellaceae.g_Veillonella.s_Veillonella_unclassified) || id:ebi-a-GCST90027808	|| id:finn-b-N14_ACUTERENFAIL	MR Egger	9.04092537355255	6	0.17128950557234
finn-b-N14_ACUTERENFAIL	ebi-a-GCST90027808	Gut microbiota abundance (k_Bacteria.p_Firmicutes.c_Negativicutes.o_Selenomonadales.f_Veillonellaceae.g_Veillonella.s_Veillonella_unclassified) || id:ebi-a-GCST90027808	|| id:finn-b-N14_ACUTERENFAIL	Inverse variance weighted	9.27861714990173	7	0.233266647879378
finn-b-N14_ACUTERENFAIL	ebi-a-GCST90027819	Gut microbiota abundance (k_Bacteria.p_Verrucomicrobia.c_Verrucomicrobiae.o_Verrucomicrobiales.f_Verrucomicrobiaceae.g_Akkermansia.s_Akkermansia_muciniphila) || id:ebi-a-GCST90027819	|| id:finn-b-N14_ACUTERENFAIL	MR Egger	1.53975117311839	6	0.956810430331538
finn-b-N14_ACUTERENFAIL	ebi-a-GCST90027819	Gut microbiota abundance (k_Bacteria.p_Verrucomicrobia.c_Verrucomicrobiae.o_Verrucomicrobiales.f_Verrucomicrobiaceae.g_Akkermansia.s_Akkermansia_muciniphila) || id:ebi-a-GCST90027819	|| id:finn-b-N14_ACUTERENFAIL	Inverse variance weighted	1.57581837142913	7	0.979568154512336
finn-b-N14_ACUTERENFAIL	ebi-a-GCST90027826	Gut microbiota abundance (k_Bacteria.p_Bacteroidetes.c_Bacteroidia.o_Bacteroidales.f_Bacteroidaceae.g_Bacteroides.s_Bacteroides_faecis) || id:ebi-a-GCST90027826	|| id:finn-b-N14_ACUTERENFAIL	MR Egger	4.91191227165091	5	0.426724950687854
finn-b-N14_ACUTERENFAIL	ebi-a-GCST90027826	Gut microbiota abundance (k_Bacteria.p_Bacteroidetes.c_Bacteroidia.o_Bacteroidales.f_Bacteroidaceae.g_Bacteroides.s_Bacteroides_faecis) || id:ebi-a-GCST90027826	|| id:finn-b-N14_ACUTERENFAIL	Inverse variance weighted	6.29127534098146	6	0.391364610980595
finn-b-N14_ACUTERENFAIL	ebi-a-GCST90027828	Gut microbiota abundance (k_Bacteria.p_Bacteroidetes.c_Bacteroidia.o_Bacteroidales.f_Bacteroidaceae.g_Bacteroides.s_Bacteroides_fragilis) || id:ebi-a-GCST90027828	|| id:finn-b-N14_ACUTERENFAIL	MR Egger	2.48981598727708	6	0.869605673180953
finn-b-N14_ACUTERENFAIL	ebi-a-GCST90027828	Gut microbiota abundance (k_Bacteria.p_Bacteroidetes.c_Bacteroidia.o_Bacteroidales.f_Bacteroidaceae.g_Bacteroides.s_Bacteroides_fragilis) || id:ebi-a-GCST90027828	|| id:finn-b-N14_ACUTERENFAIL	Inverse variance weighted	2.58790182433456	7	0.920333819360589
Results of a pleiotropy test for Inverse Mendelian randomization analysis of gut flora and acute kidney injury
id.exposure	id.outcome	outcome	exposure	egger_intercept	se	pval
finn-b-N14_ACUTERENFAIL	ebi-a-GCST90027660	Gut microbiota abundance (k_Bacteria.p_Verrucomicrobia.c_Verrucomicrobiae) || id:ebi-a-GCST90027660	|| id:finn-b-N14_ACUTERENFAIL	-0.00495624	0.0219095049579352	0.828544390582526
finn-b-N14_ACUTERENFAIL	ebi-a-GCST90027687	Gut microbiota abundance (k_Bacteria.p_Actinobacteria.c_Actinobacteria.o_Actinomycetales.f_Micrococcaceae.g_Rothia) || id:ebi-a-GCST90027687	|| id:finn-b-N14_ACUTERENFAIL	-0.01387	0.0386273157577235	0.731839075229022
finn-b-N14_ACUTERENFAIL	ebi-a-GCST90027768	Gut microbiota abundance (k_Bacteria.p_Bacteroidetes.c_Bacteroidia.o_Bacteroidales.f_Porphyromonadaceae.g_Parabacteroides.s_Parabacteroides_johnsonii) || id:ebi-a-GCST90027768	|| id:finn-b-N14_ACUTERENFAIL	0.121723889984105	0.0543532014402214	0.0663928757501883
finn-b-N14_ACUTERENFAIL	ebi-a-GCST90027799	Gut microbiota abundance (k_Bacteria.p_Firmicutes.c_Clostridia.o_Clostridiales.f_Ruminococcaceae.g_Ruminococcus.s_Ruminococcus_bromii) || id:ebi-a-GCST90027799	|| id:finn-b-N14_ACUTERENFAIL	0.0314875155969678	0.0240860190341915	0.238972672814898
finn-b-N14_ACUTERENFAIL	ebi-a-GCST90027808	Gut microbiota abundance (k_Bacteria.p_Firmicutes.c_Negativicutes.o_Selenomonadales.f_Veillonellaceae.g_Veillonella.s_Veillonella_unclassified) || id:ebi-a-GCST90027808	|| id:finn-b-N14_ACUTERENFAIL	0.0173171829088178	0.0436014550900201	0.704985257530671
finn-b-N14_ACUTERENFAIL	ebi-a-GCST90027819	Gut microbiota abundance (k_Bacteria.p_Verrucomicrobia.c_Verrucomicrobiae.o_Verrucomicrobiales.f_Verrucomicrobiaceae.g_Akkermansia.s_Akkermansia_muciniphila) || id:ebi-a-GCST90027819	|| id:finn-b-N14_ACUTERENFAIL	-0.00416096	0.021909726864952	0.85563893395395
finn-b-N14_ACUTERENFAIL	ebi-a-GCST90027826	Gut microbiota abundance (k_Bacteria.p_Bacteroidetes.c_Bacteroidia.o_Bacteroidales.f_Bacteroidaceae.g_Bacteroides.s_Bacteroides_faecis) || id:ebi-a-GCST90027826	|| id:finn-b-N14_ACUTERENFAIL	-0.0613458	0.0522330904213119	0.293095083233649
finn-b-N14_ACUTERENFAIL	ebi-a-GCST90027828	Gut microbiota abundance (k_Bacteria.p_Bacteroidetes.c_Bacteroidia.o_Bacteroidales.f_Bacteroidaceae.g_Bacteroides.s_Bacteroides_fragilis) || id:ebi-a-GCST90027828	|| id:finn-b-N14_ACUTERENFAIL	0.00951420240441191	0.0303787034900818	0.764739927016064
